# Supplementary material for: Rapid identification of PAX2/5/8 direct downstream targets in the otic vesicle by combinatorial use of bioinformatics tools
Source: Genome Biol. 2008 Oct 1;9(10):R145. doi: 10.1186/gb-2008-9-10-r145 (PMC2760872; doi:10.1186/gb-2008-9-10-r145)
Supplement: Additional data file 1 — Candidate genes from the EDF pipeline (matrices A and B). [file gb-2008-9-10-r145-S1.xls]

## Sheet: Matrix A
EnsEMBL ID	Description	EDF score
ENSG00000186862	PDZ domain containing 7 [Source:RefSeq_peptide;Acc:NP_079171]	3.17701
ENSG00000106852	LIM/homeobox protein Lhx6.1 (Lhx6). [Source:Uniprot/SWISSPROT;Acc:Q9UPM6]	2.8085
ENSG00000142444		2.65878
ENSG00000137314	protein phosphatase 1, regulatory subunit 10 [Source:RefSeq_peptide;Acc:NP_002705]	2.65177
ENSG00000163870	G protein-coupled receptor 175 [Source:RefSeq_peptide;Acc:NP_057456]	2.64558
ENSG00000160959	Leucine-rich repeat-containing protein 14. [Source:Uniprot/SWISSPROT;Acc:Q15048]	2.64362
ENSG00000165959	Calmin. [Source:Uniprot/SWISSPROT;Acc:Q96JQ2]	2.49666
ENSG00000114279	Fibroblast growth factor-12 (FGF-12) (Fibroblast growth factor homologous factor 1) (FHF-1) (Myocyte-activating factor). [Source:Uniprot/SWISSPROT;Acc:P61328]	2.45406
ENSG00000115641	Skeletal muscle LIM-protein 3 (SLIM 3) (LIM-domain protein DRAL) (Four and a half LIM domains protein 2) (FHL-2). [Source:Uniprot/SWISSPROT;Acc:Q14192]	2.43327
ENSG00000158417	Eukaryotic translation initiation factor 5B (eIF-5B) (Translation initiation factor IF-2). [Source:Uniprot/SWISSPROT;Acc:O60841]	2.42921
ENSG00000158292	G protein-coupled receptor 153 [Source:RefSeq_peptide;Acc:NP_997253]	2.42635
ENSG00000118162	kaptin (actin binding protein) [Source:RefSeq_peptide;Acc:NP_008990]	2.42197
ENSG00000120594	plexin domain containing 2 precursor [Source:RefSeq_peptide;Acc:NP_116201]	2.35126
ENSG00000173575	Chromodomain-helicase-DNA-binding protein 2 (CHD-2). [Source:Uniprot/SWISSPROT;Acc:O14647]	2.34037
ENSG00000050730	TNFAIP3 interacting protein 3 [Source:RefSeq_peptide;Acc:NP_079149]	2.30994
ENSG00000113318	DNA mismatch repair protein Msh3 (Divergent upstream protein) (DUP) (Mismatch repair protein 1) (MRP1). [Source:Uniprot/SWISSPROT;Acc:P20585]	2.27848
ENSG00000108231	Leucine-rich glioma-inactivated protein 1 precursor (Epitempin 1) (UNQ775/PRO1569). [Source:Uniprot/SWISSPROT;Acc:O95970]	2.23033
ENSG00000154227	LAG1 longevity assurance homolog 3. [Source:Uniprot/SWISSPROT;Acc:Q8IU89]	2.22584
ENSG00000086967	Myosin-binding protein C, fast-type (Fast MyBP-C) (C-protein, skeletal muscle fast-isoform). [Source:Uniprot/SWISSPROT;Acc:Q14324]	2.19486
ENSG00000065526	Msx2-interacting protein (SPEN homolog) (SMART/HDAC1 associated repressor protein). [Source:Uniprot/SWISSPROT;Acc:Q96T58]	2.19134
ENSG00000034053	Amyloid beta A4 precursor protein-binding family A member 2 (Neuron- specific X11L protein) (Neuronal Munc18-1-interacting protein 2) (Mint-2) (Adapter protein X11beta). [Source:Uniprot/SWISSPROT;Acc:Q99767]	2.19087
ENSG00000165424		2.1866
ENSG00000164463	adult retina protein [Source:RefSeq_peptide;Acc:NP_705835]	2.18434
ENSG00000174498	Putative neuronal cell adhesion molecule precursor. [Source:Uniprot/SWISSPROT;Acc:Q8IVU1]	2.16654
ENSG00000124257	Neuralized-like protein 2. [Source:Uniprot/SWISSPROT;Acc:Q9BR09]	2.16607
ENSG00000165476	receptor expression enhancing protein 3 [Source:RefSeq_peptide;Acc:NP_001001330]	2.14039
ENSG00000184863		2.14036
ENSG00000048028	Ubiquitin carboxyl-terminal hydrolase 28 (EC 3.1.2.15) (Ubiquitin thiolesterase 28) (Ubiquitin-specific processing protease 28) (Deubiquitinating enzyme 28). [Source:Uniprot/SWISSPROT;Acc:Q96RU2]	2.1264
ENSG00000148090	Methylglutaconyl-CoA hydratase, mitochondrial precursor (EC 4.2.1.18) (AU-specific RNA-binding enoyl-CoA hydratase) (AU-binding protein/enoyl-CoA hydratase). [Source:Uniprot/SWISSPROT;Acc:Q13825]	2.11723
ENSG00000166450	PREDICTED: hypothetical protein FLJ25756 [Source:RefSeq_peptide;Acc:XP_370866]	2.11282
ENSG00000158480	Spermatogenesis associated protein 2 (Spermatogenesis associated protein PD1). [Source:Uniprot/SWISSPROT;Acc:Q9UM82]	2.10173
ENSG00000171316	Chromodomain-helicase-DNA-binding protein 7 (CHD-7) (Fragment). [Source:Uniprot/SWISSPROT;Acc:Q9P2D1]	2.10019
ENSG00000154162	Brain-cadherin precursor (BR-cadherin) (Cadherin-12) (N-cadherin 2) (Cadherin, neural type, 2). [Source:Uniprot/SWISSPROT;Acc:P55289]	2.05603
ENSG00000167194	PREDICTED: hypothetical protein FLJ25404 [Source:RefSeq_peptide;Acc:XP_375333]	2.053
ENSG00000110680	Calcitonin precursor [Contains: Calcitonin; Katacalcin (Calcitonin carboxyl-terminal peptide) (CCP) (PDN-21)]. [Source:Uniprot/SWISSPROT;Acc:P01258]	2.05253
ENSG00000102384	Leucine-rich primary response protein 1 (Follicle-stimulating hormone primary response protein). [Source:Uniprot/SWISSPROT;Acc:Q92674]	2.04761
ENSG00000169683		2.04033
ENSG00000147383	NAD(P)-dependent steroid dehydrogenase (EC 1.1.1.-) (H105e3 protein). [Source:Uniprot/SWISSPROT;Acc:Q15738]	2.0401
ENSG00000135736		2.02679
ENSG00000171362	Paraneoplastic antigen Ma2 (Onconeuronal antigen MA2) (Paraneoplastic neuronal antigen MM2) (40 kDa neuronal protein). [Source:Uniprot/SWISSPROT;Acc:Q9UL42]	2.01434
ENSG00000137675	matrix metalloproteinase 27 [Source:RefSeq_peptide;Acc:NP_071405]	2.01321
ENSG00000140948	zinc finger, CCHC domain containing 14 [Source:RefSeq_peptide;Acc:NP_055959]	2.00516
ENSG00000135945	REV1-like [Source:RefSeq_peptide;Acc:NP_057400]	2.00245
ENSG00000168000	PREDICTED: similar to hypothetical protein [Source:RefSeq_peptide;Acc:XP_495877]	2.00213
ENSG00000127527	Epidermal growth factor receptor substrate 15-like 1 (Eps15-related protein) (Eps15R). [Source:Uniprot/SWISSPROT;Acc:Q9UBC2]	2
ENSG00000070831	Cell division control protein 42 homolog (G25K GTP-binding protein). [Source:Uniprot/SWISSPROT;Acc:P60953]	2
ENSG00000112309	Galactosylgalactosylxylosylprotein 3-beta-glucuronosyltransferase 2 (EC 2.4.1.135) (Beta-1,3-glucuronyltransferase 2) (Glucuronosyltransferase-S) (GlcAT-S) (UDP-glucuronosyltransferase-S) (GlcAT-D). [Source:Uniprot/SWISSPROT;Acc:Q9NPZ5]	2
ENSG00000130150	motile sperm domain containing 2 [Source:RefSeq_peptide;Acc:NP_689794]	1.99387
ENSG00000136327	Homeobox protein Nkx-2.8 (Homeobox protein NK-2 homolog H). [Source:Uniprot/SWISSPROT;Acc:O15522]	1.98387
ENSG00000130402	Alpha-actinin 4 (Non-muscle alpha-actinin 4) (F-actin cross linking protein). [Source:Uniprot/SWISSPROT;Acc:O43707]	1.98274
ENSG00000100523	Probable phospholipase DDHD1 (EC 3.1.1.-) (DDHD domain protein 1) (Phosphatidic acid-preferring phospholipase A1 homolog) (PA-PLA1). [Source:Uniprot/SWISSPROT;Acc:Q8NEL9]	1.98018
ENSG00000112304	Thioesterase superfamily member 2 (PNAS-27) (HT012). [Source:Uniprot/SWISSPROT;Acc:Q9NPJ3]	1.97626
ENSG00000138614		1.97516
ENSG00000164828	Sad1/unc-84 protein-like 1 (Unc-84 homolog A). [Source:Uniprot/SWISSPROT;Acc:O94901]	1.97073
ENSG00000176248	Anaphase promoting complex subunit 2 (APC2) (Cyclosome subunit 2). [Source:Uniprot/SWISSPROT;Acc:Q9UJX6]	1.96576
ENSG00000124818	opsin 5 [Source:RefSeq_peptide;Acc:NP_859528]	1.9533
ENSG00000184486	POU domain, class 3, transcription factor 2 (Nervous-system specific octamer-binding transcription factor N-Oct-3) (Brain-specific homeobox/POU domain protein 2) (Brain-2) (Brn-2 protein). [Source:Uniprot/SWISSPROT;Acc:P20265]	1.95139
ENSG00000050327	Rho guanine nucleotide exchange factor 5 (Guanine nucleotide regulatory protein TIM) (Oncogene TIM) (p60 TIM) (Transforming immortalized mammary oncogene). [Source:Uniprot/SWISSPROT;Acc:Q12774]	1.93783
ENSG00000176049		1.93766
ENSG00000163797	mitochondrial ribosomal protein L33 isoform a [Source:RefSeq_peptide;Acc:NP_004882]	1.93447
ENSG00000059728	MAD protein (MAX dimerizer). [Source:Uniprot/SWISSPROT;Acc:Q05195]	1.93344
ENSG00000180843		1.93184
ENSG00000100884	Copine VI (Neuronal-copine) (N-copine). [Source:Uniprot/SWISSPROT;Acc:O95741]	1.93112
ENSG00000146530	PREDICTED: hypothetical protein FLJ14712 [Source:RefSeq_peptide;Acc:XP_371878]	1.92348
ENSG00000163945		1.9164
ENSG00000150459	Sin3 associated polypeptide p18 (2HOR0202). [Source:Uniprot/SWISSPROT;Acc:O00422]	1.90585
ENSG00000066135	Jumonji domain containing protein 2A. [Source:Uniprot/SWISSPROT;Acc:O75164]	1.90552
ENSG00000136274	PREDICTED: KIAA0363 protein [Source:RefSeq_peptide;Acc:XP_166571]	1.89198
ENSG00000137364	Thiopurine S-methyltransferase (EC 2.1.1.67) (Thiopurine methyltransferase). [Source:Uniprot/SWISSPROT;Acc:P51580]	1.88807
ENSG00000102401	ALEX3 protein [Source:RefSeq_peptide;Acc:NP_808816]	1.88545
ENSG00000162374	ELAV-like protein 4 (Paraneoplastic encephalomyelitis antigen HuD) (Hu-antigen D). [Source:Uniprot/SWISSPROT;Acc:P26378]	1.88429
ENSG00000113327	Gamma-aminobutyric-acid receptor gamma-2 subunit precursor (GABA(A) receptor). [Source:Uniprot/SWISSPROT;Acc:P18507]	1.85681
ENSG00000184845	D(1A) dopamine receptor. [Source:Uniprot/SWISSPROT;Acc:P21728]	1.8541
ENSG00000132437	Aromatic-L-amino-acid decarboxylase (EC 4.1.1.28) (AADC) (DOPA decarboxylase) (DDC). [Source:Uniprot/SWISSPROT;Acc:P20711]	1.84416
ENSG00000150086	Glutamate [NMDA] receptor subunit epsilon 2 precursor (N-methyl D- aspartate receptor subtype 2B) (NR2B) (NMDAR2B) (N-methyl-D-aspartate receptor subunit 3) (NR3) (hNR3). [Source:Uniprot/SWISSPROT;Acc:Q13224]	1.83846
ENSG00000158296	Solute carrier family 13, member 3 (Sodium-dependent high-affinity dicarboxylate transporter 2) (Na(+)/dicarboxylate cotransporter 3) (NaDC-3) (hNaDC3). [Source:Uniprot/SWISSPROT;Acc:Q8WWT9]	1.83623
ENSG00000138161	CUB and zona pellucida-like domains 1 [Source:RefSeq_peptide;Acc:NP_071317]	1.83262
ENSG00000143252	Succinate dehydrogenase cytochrome b560 subunit, mitochondrial precursor (Integral membrane protein CII-3) (QPS1) (QPs-1) (Succinate dehydrogenase complex subunit C) (Succinate-ubiquinone oxidoreductase cytochrome B large subunit) (CYBL). [Source:Uniprot/SWISSPROT;Acc:Q99643]	1.81093
ENSG00000158887	Myelin P0 protein precursor (Myelin protein zero) (Myelin peripheral protein) (MPP). [Source:Uniprot/SWISSPROT;Acc:P25189]	1.80963
ENSG00000131738	Keratin, type I cuticular HA3-II (Hair keratin, type I HA3-II). [Source:Uniprot/SWISSPROT;Acc:Q14525]	1.79822
ENSG00000102078	Brain mitochondrial carrier protein-1 (BMCP-1) (Mitochondrial uncoupling protein 5) (UCP 5) (Solute carrier family 25, member 14) (UNQ791/PRO1682). [Source:Uniprot/SWISSPROT;Acc:O95258]	1.79687
ENSG00000197996	Peptidylarginine deiminase type VI (EC 3.5.3.15) (Peptidylarginine deiminase type 6). [Source:Uniprot/SWISSPROT;Acc:Q6TGC4]	1.79041
ENSG00000162769	Feline leukemia virus subgroup C receptor-related protein 1 (Feline leukemia virus subgroup C receptor) (hFLVCR). [Source:Uniprot/SWISSPROT;Acc:Q9Y5Y0]	1.79009
ENSG00000116815	Lymphocyte function-associated antigen 3 precursor (Ag3) (Antigen CD58) (Surface glycoprotein LFA-3). [Source:Uniprot/SWISSPROT;Acc:P19256]	1.78966
ENSG00000175189	Inhibin beta C chain precursor (Activin beta-C chain). [Source:Uniprot/SWISSPROT;Acc:P55103]	1.78878
ENSG00000196299		1.78213
ENSG00000004838	Zinc finger MYND domain containing protein 10 (BLu protein). [Source:Uniprot/SWISSPROT;Acc:O75800]	1.78076
ENSG00000189180	Zinc finger protein 33A (Zinc finger protein KOX31) (HA0946). [Source:Uniprot/SWISSPROT;Acc:Q06730]	1.77541
ENSG00000120690	ETS-related transcription factor Elf-1 (E74-like factor 1). [Source:Uniprot/SWISSPROT;Acc:P32519]	1.77322
ENSG00000145919	family with sequence similarity 44, member B [Source:RefSeq_peptide;Acc:NP_612378]	1.77146
ENSG00000133065	solute carrier family 41 member 1 [Source:RefSeq_peptide;Acc:NP_776253]	1.77124
ENSG00000169926	Krueppel-like factor 13 (Transcription factor BTEB3) (Basic transcription element binding protein 3) (BTE-binding protein 3) (RANTES factor of late activated T lymphocytes-1) (RFLAT-1) (Transcription factor NSLP1) (Novel Sp1-like zinc finger transcription [Source:Uniprot/SWISSPROT;Acc:Q9Y2Y9]	1.7699
ENSG00000164458	Brachyury protein (T protein). [Source:Uniprot/SWISSPROT;Acc:O15178]	1.7694
ENSG00000124780	Potassium channel subfamily K member 17 (TWIK-related alkaline pH activated K(+) channel 2) (2P domain potassium channel Talk-2) (TWIK- related acid-sensitive K+ channel 4) (TASK-4) (UNQ5816/PRO19634). [Source:Uniprot/SWISSPROT;Acc:Q96T54]	1.76587
ENSG00000121876		1.76502
ENSG00000189054		1.7645
ENSG00000104221	RNA polymerase III transcription initiation factor BRF2 [Source:RefSeq_peptide;Acc:NP_060780]	1.76121
ENSG00000188403	PREDICTED: similar to immunoglobulin heavy-chain-2 light-chain-2 VH segment [Source:RefSeq_peptide;Acc:XP_496025]	1.76081
ENSG00000184900	Ubiquitin-like protein SMT3A precursor (Ubiquitin-related protein SUMO-2). [Source:Uniprot/SWISSPROT;Acc:P55854]	1.76009
ENSG00000107890	ankyrin repeat domain 26 [Source:RefSeq_peptide;Acc:NP_055730]	1.75902
ENSG00000144647		1.75776
ENSG00000084623	Eukaryotic translation initiation factor 3 subunit 2 (eIF-3 beta) (eIF3 p36) (eIF3i) (TGF-beta receptor interacting protein 1) (TRIP-1). [Source:Uniprot/SWISSPROT;Acc:Q13347]	1.75576
ENSG00000151923	Nucleolysin TIAR (TIA-1 related protein). [Source:Uniprot/SWISSPROT;Acc:Q01085]	1.75452
ENSG00000009694	odz, odd Oz/ten-m homolog 1 [Source:RefSeq_peptide;Acc:NP_055068]	1.75258
ENSG00000159455	Late cornified envelope protein 2B (Small proline rich-like epidermal differentiation complex protein 1B) (Skin-specific protein Xp5). [Source:Uniprot/SWISSPROT;Acc:O14633]	1.75116
ENSG00000126953	Mitochondrial import inner membrane translocase subunit TIM8 A (Deafness dystonia protein 1) (X-linked deafness dystonia protein). [Source:Uniprot/SWISSPROT;Acc:O60220]	1.75004
ENSG00000057593	Coagulation factor VII precursor (EC 3.4.21.21) (Serum prothrombin conversion accelerator) (SPCA) (Proconvertin) (Eptacog alfa). [Source:Uniprot/SWISSPROT;Acc:P08709]	1.7496
ENSG00000152495	Calcium/calmodulin-dependent protein kinase type IV (EC 2.7.1.123) (CAM kinase-GR) (CaMK IV). [Source:Uniprot/SWISSPROT;Acc:Q16566]	1.74851
ENSG00000102172	Spermine synthase (EC 2.5.1.22) (Spermidine aminopropyltransferase) (SPMSY). [Source:Uniprot/SWISSPROT;Acc:P52788]	1.74737
ENSG00000174851	Yip1 interacting factor homolog [Source:RefSeq_peptide;Acc:NP_065203]	1.74706
ENSG00000161664	Ankyrin repeat and SOCS box protein 16 (ASB-16). [Source:Uniprot/SWISSPROT;Acc:Q96NS5]	1.74698
ENSG00000172188	olfactory receptor, family 4, subfamily C, member 11 [Source:RefSeq_peptide;Acc:NP_001004700]	1.74655
ENSG00000146282	arginyl-tRNA synthetase-like [Source:RefSeq_peptide;Acc:NP_064716]	1.74633
ENSG00000169894	PREDICTED: similar to intestinal mucin [Source:RefSeq_peptide;Acc:XP_374502]	1.74331
ENSG00000179912	R3H domain [Source:Uniprot/SWISSPROT;Acc:Q9Y2K5]	1.74178
ENSG00000121853	Growth hormone secretagogue receptor type 1 (GHS-R) (GH-releasing peptide receptor) (GHRP) (Ghrelin receptor). [Source:Uniprot/SWISSPROT;Acc:Q92847]	1.74154
ENSG00000174417	Thyrotropin-releasing hormone receptor (TRH-R) (Thyroliberin receptor). [Source:Uniprot/SWISSPROT;Acc:P34981]	1.7388
ENSG00000198169	Zinc finger protein 251 (Fragment). [Source:Uniprot/SWISSPROT;Acc:Q9BRH9]	1.7387
ENSG00000185896	Lysosome-associated membrane glycoprotein 1 precursor (LAMP-1) (CD107a antigen). [Source:Uniprot/SWISSPROT;Acc:P11279]	1.73832
ENSG00000108516	Tumor necrosis factor receptor superfamily member 13B (Transmembrane activator and CAML interactor). [Source:Uniprot/SWISSPROT;Acc:O14836]	1.73752
ENSG00000124784	Serine/threonine-protein kinase RIO1 (EC 2.7.1.37) (RIO kinase 1). [Source:Uniprot/SWISSPROT;Acc:Q9BRS2]	1.73671
ENSG00000099977	D-dopachrome tautomerase (EC 5.3.3.-) (Phenylpyruvate tautomerase II). [Source:Uniprot/SWISSPROT;Acc:P30046]	1.73626
ENSG00000115263	Glucagon precursor [Contains: Glicentin; Glicentin-related polypeptide (GRPP); Oxyntomodulin (OXY) (OXM); Glucagon; Glucagon-like peptide 1 (GLP-1); Glucagon-like peptide 1(7-37) (GLP-1(7-37)); Glucagon-like peptide 1(7-36) (GLP-1(7-36)); Glucagon-like pe [Source:Uniprot/SWISSPROT;Acc:P01275]	1.73597
ENSG00000136485	WD-repeat protein An11 homolog. [Source:Uniprot/SWISSPROT;Acc:P61962]	1.73593
ENSG00000129277	Small inducible cytokine A4 precursor (CCL4) (Macrophage inflammatory protein 1-beta) (MIP-1-beta) (MIP-1-beta(1-69)) (T-cell activation protein 2) (ACT-2) (PAT 744) (H400) (SIS-gamma) (Lymphocyte activation gene-1 protein) (LAG-1) (HC21) (G-26 T lymphocy [Source:Uniprot/SWISSPROT;Acc:P13236]	1.73574
ENSG00000109929	Lathosterol oxidase (EC 1.3.3.2) (Lathosterol 5-desaturase) (Delta-7- sterol 5-desaturase) (C-5 sterol desaturase) (Sterol-C5-desaturase). [Source:Uniprot/SWISSPROT;Acc:O75845]	1.73424
ENSG00000109794		1.73418
ENSG00000179299		1.73392
ENSG00000082014	SWI/SNF-related matrix-associated actin-dependent regulator of chromatin subfamily D member 3 (60 kDa BRG-1/Brm associated factor subunit C) (BRG1-associated factor 60C). [Source:Uniprot/SWISSPROT;Acc:Q6STE5]	1.73387
ENSG00000157184	Carnitine O-palmitoyltransferase II, mitochondrial precursor (EC 2.3.1.21) (CPT II). [Source:Uniprot/SWISSPROT;Acc:P23786]	1.73317
ENSG00000133858		1.73215
ENSG00000118960	HS1-binding protein 3 isoform 2 [Source:RefSeq_peptide;Acc:NP_567825]	1.73214
ENSG00000186750		1.73096
ENSG00000185074		1.73061
ENSG00000128346		1.73036
ENSG00000145808	ADAMTS-19 precursor (EC 3.4.24.-) (A disintegrin and metalloproteinase with thrombospondin motifs 19) (ADAM-TS 19) (ADAM-TS19). [Source:Uniprot/SWISSPROT;Acc:Q8TE59]	1.72943
ENSG00000186951	Peroxisome proliferator activated receptor alpha (PPAR-alpha). [Source:Uniprot/SWISSPROT;Acc:Q07869]	1.72891
ENSG00000150403		1.72717
ENSG00000171724	Probable oxidoreductase KIAA1576 (EC 1.-.-.-). [Source:Uniprot/SWISSPROT;Acc:Q9HCJ6]	1.72561
ENSG00000093167	leucine rich repeat (in FLII) interacting protein 2 [Source:RefSeq_peptide;Acc:NP_060194]	1.72465
ENSG00000173210	Actin-binding LIM protein 3 (Actin-binding LIM protein family member 3) (abLIM3) (HMFN1661). [Source:Uniprot/SWISSPROT;Acc:O94929]	1.72449
ENSG00000196911	Importin alpha-6 subunit (Karyopherin alpha-5 subunit). [Source:Uniprot/SWISSPROT;Acc:O15131]	1.72441
ENSG00000016082	Insulin gene enhancer protein ISL-1 (Islet-1). [Source:Uniprot/SWISSPROT;Acc:P61371]	1.72323
ENSG00000120733	jumonji domain containing 1B [Source:RefSeq_peptide;Acc:NP_057688]	1.72216
ENSG00000167562		1.72089
ENSG00000174937	Olfactory receptor 5M3. [Source:Uniprot/SWISSPROT;Acc:Q8NGP4]	1.71792
ENSG00000065548	erythropoietin 4 immediate early response [Source:RefSeq_peptide;Acc:NP_060941]	1.71734
ENSG00000163914	Rhodopsin (Opsin 2). [Source:Uniprot/SWISSPROT;Acc:P08100]	1.7173
ENSG00000053770	(Putative HIV-1 infection related protein). [Source:Uniprot/SWISSPROT;Acc:Q9H0R1]	1.71599
ENSG00000100814	Cyclin B1 interacting protein 1 (EC 6.3.2.-) (Human enhancer of invasion 10) (E3 ubiquitin protein ligase HEI10). [Source:Uniprot/SWISSPROT;Acc:Q9NPC3]	1.71483
ENSG00000179588	Zinc finger protein ZFPM1 (Zinc finger protein multitype 1) (Friend of GATA protein 1) (Friend of GATA-1) (FOG-1). [Source:Uniprot/SWISSPROT;Acc:Q8IX07]	1.71416
ENSG00000162630	UDP-Gal:betaGlcNAc beta 1,3-galactosyltransferase 2 [Source:RefSeq_peptide;Acc:NP_003774]	1.71365
ENSG00000067167	Translocation associated membrane protein 1. [Source:Uniprot/SWISSPROT;Acc:Q15629]	1.71282
ENSG00000176903	Paraneoplastic antigen Ma1 (Neuron- and testis-specific protein 1) (37 kDa neuronal protein). [Source:Uniprot/SWISSPROT;Acc:Q8ND90]	1.70888
ENSG00000163513	TGF-beta receptor type II precursor (EC 2.7.1.37) (TGFR-2) (TGF-beta type II receptor). [Source:Uniprot/SWISSPROT;Acc:P37173]	1.70872
ENSG00000173487	48 kDa protein [Source:IPI;Acc:IPI00473036]	1.70829
ENSG00000132466	ankyrin repeat domain protein 17 isoform a [Source:RefSeq_peptide;Acc:NP_115593]	1.70655
ENSG00000102271	Kelch-like protein 4. [Source:Uniprot/SWISSPROT;Acc:Q9C0H6]	1.70223
ENSG00000065618	Collagen alpha 1(XVII) chain (Bullous pemphigoid antigen 2) (180 kDa bullous pemphigoid antigen 2). [Source:Uniprot/SWISSPROT;Acc:Q9UMD9]	1.69695
ENSG00000120833	Suppressor of cytokine signaling 2 (SOCS-2) (Cytokine-inducible SH2 protein 2) (CIS-2) (STAT induced STAT inhibitor 2) (SSI-2). [Source:Uniprot/SWISSPROT;Acc:O14508]	1.68903
ENSG00000122406	60S ribosomal protein L5. [Source:Uniprot/SWISSPROT;Acc:P46777]	1.67059
ENSG00000125482	transcription termination factor, RNA polymerase I [Source:RefSeq_peptide;Acc:NP_031370]	1.64291
ENSG00000113070	Heparin-binding EGF-like growth factor precursor (HB-EGF) (HBEGF) (Diphteria toxin receptor) (DT-R). [Source:Uniprot/SWISSPROT;Acc:Q99075]	1.636
ENSG00000198730	SH2 domain binding protein 1 [Source:RefSeq_peptide;Acc:NP_055448]	1.62827
ENSG00000164733	Cathepsin B precursor (EC 3.4.22.1) (Cathepsin B1) (APP secretase) (APPS). [Source:Uniprot/SWISSPROT;Acc:P07858]	1.61027
ENSG00000166592	GTP-binding protein RAD (RAS associated with diabetes) (RAD1). [Source:Uniprot/SWISSPROT;Acc:P55042]	1.60688
ENSG00000087077	Thyroid receptor interacting protein 6 (TRIP6) (OPA-interacting protein 1) (Zyxin related protein 1) (ZRP-1). [Source:Uniprot/SWISSPROT;Acc:Q15654]	1.60381
ENSG00000176845	meteorin, glial cell differentiation regulator-like [Source:RefSeq_peptide;Acc:NP_001004431]	1.59629
ENSG00000164684		1.59443
ENSG00000177728		1.55518
ENSG00000103047		1.5427
ENSG00000063169	Glioma tumor suppressor candidate region gene 1 protein. [Source:Uniprot/SWISSPROT;Acc:Q9NZM4]	1.53137
ENSG00000163499	Beta crystallin A2 (Beta-A2-crystallin). [Source:Uniprot/SWISSPROT;Acc:P53672]	1.52474
ENSG00000178662	TGF-beta induced apoptosis protein 2 (TAIP-2). [Source:Uniprot/SWISSPROT;Acc:Q8WYN3]	1.51813
ENSG00000197724	PHD finger protein 2 (GRC5). [Source:Uniprot/SWISSPROT;Acc:O75151]	1.51626
ENSG00000185787	MORF-related gene 15 isoform 2 [Source:RefSeq_peptide;Acc:NP_996670]	1.50828
ENSG00000169122		1.48303
ENSG00000092445	Tyrosine-protein kinase receptor TYRO3 precursor (EC 2.7.1.112) (Tyrosine-protein kinase RSE) (Tyrosine-protein kinase SKY) (Tyrosine- protein kinase DTK) (Protein-tyrosine kinase byk). [Source:Uniprot/SWISSPROT;Acc:Q06418]	1.47707
ENSG00000091039	Oxysterol binding protein-related protein 8 (OSBP-related protein 8) (ORP-8). [Source:Uniprot/SWISSPROT;Acc:Q9BZF1]	1.47634
ENSG00000108298	60S ribosomal protein L19. [Source:Uniprot/SWISSPROT;Acc:P84098]	1.47169
ENSG00000125434	similar to 1810012H11Rik [Source:RefSeq_peptide;Acc:NP_958928]	1.46903
ENSG00000116731	PR-domain zinc finger protein 2 (Retinoblastoma protein-interacting zinc-finger protein) (Zinc finger protein RIZ) (MTE-binding protein) (MTB-ZF) (GATA-3 binding protein G3B). [Source:Uniprot/SWISSPROT;Acc:Q13029]	1.46515
ENSG00000160271	Ral guanine nucleotide dissociation stimulator (RalGEF) (RalGDS). [Source:Uniprot/SWISSPROT;Acc:Q12967]	1.45509
ENSG00000101189		1.4499
ENSG00000150991	Ubiquitin. [Source:Uniprot/SWISSPROT;Acc:P62988]	1.44956
ENSG00000159216	Runt-related transcription factor 1 (Core-binding factor, alpha 2 subunit) (CBF-alpha 2) (Acute myeloid leukemia 1 protein) (Oncogene AML-1) (Polyomavirus enhancer binding protein 2 alpha B subunit) (PEBP2-alpha B) (PEA2-alpha B) (SL3-3 enhancer factor 1 [Source:Uniprot/SWISSPROT;Acc:Q01196]	1.44908
ENSG00000196419	ATP-dependent DNA helicase II, 70 kDa subunit (Lupus Ku autoantigen protein p70) (Ku70) (70 kDa subunit of Ku antigen) (Thyroid-lupus autoantigen) (TLAA) (CTC box binding factor 75 kDa subunit) (CTCBF) (CTC75). [Source:Uniprot/SWISSPROT;Acc:P12956]	1.44541
ENSG00000143079		1.44214
ENSG00000155849	Engulfment and cell motility protein 1 (CED-12 homolog). [Source:Uniprot/SWISSPROT;Acc:Q92556]	1.44193
ENSG00000013364	Major vault protein (MVP) (Lung resistance-related protein). [Source:Uniprot/SWISSPROT;Acc:Q14764]	1.44151
ENSG00000100084	HIRA protein (TUP1 like enhancer of split protein 1). [Source:Uniprot/SWISSPROT;Acc:P54198]	1.43611
ENSG00000106069	Beta-chimaerin (Beta-chimerin) (Rho-GTPase-activating protein 3). [Source:Uniprot/SWISSPROT;Acc:P52757]	1.43277
ENSG00000099956	SWI/SNF related, matrix associated, actin dependent regulator of chromatin subfamily B member 1 (Integrase interactor 1 protein) (hSNF5) (BAF47). [Source:Uniprot/SWISSPROT;Acc:Q12824]	1.42831
ENSG00000197579	topoisomerase I binding, arginine/serine-rich [Source:RefSeq_peptide;Acc:NP_005793]	1.42764
ENSG00000107738		1.42058
ENSG00000108786	Estradiol 17-beta-dehydrogenase 1 (EC 1.1.1.62) (17-beta-HSD 1) (Placental 17-beta-hydroxysteroid dehydrogenase) (20 alpha- hydroxysteroid dehydrogenase) (20-alpha-HSD) (E2DH). [Source:Uniprot/SWISSPROT;Acc:P14061]	1.41841
ENSG00000186860	keratin associated protein 17-1 [Source:RefSeq_peptide;Acc:NP_114170]	1.41674
ENSG00000099139	Proprotein convertase subtilisin/kexin type 5 precursor (EC 3.4.21.-) (Proprotein convertase PC5) (Subtilisin/kexin-like protease PC5) (PC6) (hPC6). [Source:Uniprot/SWISSPROT;Acc:Q92824]	1.41613
ENSG00000164325		1.4161
ENSG00000105605	Voltage-dependent calcium channel gamma-7 subunit (Neuronal voltage- gated calcium channel gamma-7 subunit). [Source:Uniprot/SWISSPROT;Acc:P62955]	1.41342
ENSG00000102466	Fibroblast growth factor-14 (FGF-14) (Fibroblast growth factor homologous factor 4) (FHF-4). [Source:Uniprot/SWISSPROT;Acc:Q92915]	1.41102
ENSG00000100221	Josephin 1. [Source:Uniprot/SWISSPROT;Acc:Q15040]	1.40141
ENSG00000164483	sterile alpha motif domain containing 3 [Source:RefSeq_peptide;Acc:NP_689765]	1.39581
ENSG00000185028	PREDICTED: similar to Leucine-rich repeat-containing protein 14 [Source:RefSeq_peptide;Acc:XP_371722]	1.39566
ENSG00000126091	CMP-N-acetylneuraminate-beta-1,4-galactoside alpha-2,3- sialyltransferase (EC 2.4.99.6) (N-acetyllactosaminide alpha-2,3- sialyltransferase) (Gal beta-1,3(4) GlcNAc alpha-2,3 sialyltransferase) (ST3N) (ST3GalIII) (Sialyltransferase 6). [Source:Uniprot/SWISSPROT;Acc:Q11203]	1.39522
ENSG00000111325		1.3944
ENSG00000162951	leucine rich repeat transmembrane neuronal 1 [Source:RefSeq_peptide;Acc:NP_849161]	1.39169
ENSG00000169777	Taste receptor type 2 member 1 (T2R1) (Taste receptor family B member 7) (TRB7). [Source:Uniprot/SWISSPROT;Acc:Q9NYW7]	1.38556
ENSG00000143476	retinoic acid-regulated nuclear matrix-associated protein [Source:RefSeq_peptide;Acc:NP_057532]	1.38192
ENSG00000124814	PREDICTED: similar to dJ402H5.2 (novel protein similar to worm and fly proteins) [Source:RefSeq_peptide;Acc:XP_498096]	1.37778
ENSG00000129673	Serotonin N-acetyltransferase (EC 2.3.1.87) (Aralkylamine N- acetyltransferase) (AA-NAT) (Serotonin acetylase). [Source:Uniprot/SWISSPROT;Acc:Q16613]	1.37545
ENSG00000152049	Potassium voltage-gated channel subfamily E member 4 (Minimum potassium ion channel-related peptide 3) (Potassium channel beta subunit MiRP3) (MinK-related peptide 3). [Source:Uniprot/SWISSPROT;Acc:Q8WWG9]	1.37371
ENSG00000092964	Dihydropyrimidinase related protein-2 (DRP-2) (Collapsin response mediator protein 2) (CRMP-2) (N2A3). [Source:Uniprot/SWISSPROT;Acc:Q16555]	1.36766
ENSG00000151503		1.36307
ENSG00000198812	leucine rich repeat containing 10 [Source:RefSeq_peptide;Acc:NP_963844]	1.36255
ENSG00000080546	Sestrin 1 (p53-regulated protein PA26). [Source:Uniprot/SWISSPROT;Acc:Q9Y6P5]	1.3624
ENSG00000122970	Carnitine deficiency-associated protein expressed in ventricle 1 (CDV- 1 protein). [Source:Uniprot/SWISSPROT;Acc:Q8WYA0]	1.35933
ENSG00000128595	Calumenin precursor (Crocalbin) (IEF SSP 9302). [Source:Uniprot/SWISSPROT;Acc:O43852]	1.35929
ENSG00000153823		1.35795
ENSG00000159788	Regulator of G-protein signaling 12 (RGS12). [Source:Uniprot/SWISSPROT;Acc:O14924]	1.35548
ENSG00000133110	Periostin precursor (PN) (Osteoblast-specific factor 2) (OSF-2). [Source:Uniprot/SWISSPROT;Acc:Q15063]	1.34942
ENSG00000160193	WD-repeat protein 4. [Source:Uniprot/SWISSPROT;Acc:P57081]	1.34715
ENSG00000103066	1-O-acylceramide synthase precursor (EC 2.3.1.-) (ACS) (Lysosomal phospholipase A2) (LCAT-like lysophospholipase) (LLPL) (UNQ341/PRO540). [Source:Uniprot/SWISSPROT;Acc:Q8NCC3]	1.34623
ENSG00000183583		1.34323
ENSG00000130413	serine/threonine kinase 33 [Source:RefSeq_peptide;Acc:NP_112168]	1.33448
ENSG00000140043	zinc binding alcohol dehydrogenase, domain containing 1 [Source:RefSeq_peptide;Acc:NP_689657]	1.33406
ENSG00000166444	suppression of tumorigenicity 5 isoform 2 [Source:RefSeq_peptide;Acc:NP_631896]	1.33148
ENSG00000180902	MGC25181 protein. [Source:Uniprot/SPTREMBL;Acc:Q6IQ24]	1.3313
ENSG00000147434	Neuronal acetylcholine receptor protein, alpha-6 chain precursor. [Source:Uniprot/SWISSPROT;Acc:Q15825]	1.32764
ENSG00000110171	Tripartite motif protein 3 (RING finger protein 22) (Brain-expressed RING finger protein) (RING finger protein 97). [Source:Uniprot/SWISSPROT;Acc:O75382]	1.32104
ENSG00000164620		1.31049
ENSG00000184343	Serine/threonine-protein kinase 23 (EC 2.7.1.37) (Muscle-specific serine kinase 1) (MSSK-1). [Source:Uniprot/SWISSPROT;Acc:Q9UPE1]	1.30805
ENSG00000082497	SERTA domain containing 4 [Source:RefSeq_peptide;Acc:NP_062551]	1.30792
ENSG00000168517		1.30593
ENSG00000011198	CGI58 protein [Source:RefSeq_peptide;Acc:NP_057090]	1.30582
ENSG00000107937	Nucleolar GTP-binding protein 1 (Chronic renal failure gene protein) (GTP-binding protein NGB). [Source:Uniprot/SWISSPROT;Acc:Q9BZE4]	1.30068
ENSG00000196290	NIF3-like protein 1 (Amyotrophic lateral sclerosis 2 chromosomal region candidate gene protein 1) (My018 protein) (MDS015). [Source:Uniprot/SWISSPROT;Acc:Q9GZT8]	1.29621
ENSG00000189266	proline-rich nuclear receptor coactivator 2 [Source:RefSeq_peptide;Acc:NP_060231]	1.29215
ENSG00000186258	proline-rich nuclear receptor coactivator 2 [Source:RefSeq_peptide;Acc:NP_060231]	1.29215
ENSG00000188266	PREDICTED: similar to gene [Source:RefSeq_peptide;Acc:XP_058719]	1.28788
ENSG00000197498	Brix domain containing protein 1. [Source:Uniprot/SWISSPROT;Acc:Q9H7B2]	1.28592
ENSG00000086991	PREDICTED: similar to NADPH oxidase 4 variant [Source:RefSeq_peptide;Acc:XP_208058]	1.28552
ENSG00000166140	zinc finger, FYVE domain containing 19 [Source:RefSeq_peptide;Acc:NP_116239]	1.28483
ENSG00000135913	Ubiquitin carboxyl-terminal hydrolase 37 (EC 3.1.2.15) (Ubiquitin thiolesterase 37) (Ubiquitin-specific processing protease 37) (Deubiquitinating enzyme 37). [Source:Uniprot/SWISSPROT;Acc:Q86T82]	1.28373
ENSG00000170631	Zinc finger protein 16 (Zinc finger protein KOX9). [Source:Uniprot/SWISSPROT;Acc:P17020]	1.28156
ENSG00000183117	CUB and sushi multiple domains protein 1 precursor (UNQ5952/PRO19863). [Source:Uniprot/SWISSPROT;Acc:Q96PZ7]	1.28119
ENSG00000106546	Aryl hydrocarbon receptor precursor (Ah receptor) (AhR). [Source:Uniprot/SWISSPROT;Acc:P35869]	1.27874
ENSG00000173540	GDP-mannose pyrophosphorylase B isoform 1 [Source:RefSeq_peptide;Acc:NP_037466]	1.27646
ENSG00000185085		1.27158
ENSG00000033327	GRB2-associated binding protein 2 (GRB2-associated binder-2) (pp100). [Source:Uniprot/SWISSPROT;Acc:Q9UQC2]	1.27063
ENSG00000169946	Zinc finger protein ZFPM2 (Zinc finger protein multitype 2) (Friend of GATA protein 2) (FOG-2) (hFOG-2). [Source:Uniprot/SWISSPROT;Acc:Q8WW38]	1.2635
ENSG00000067191	Voltage-dependent L-type calcium channel beta-1 subunit (CAB1) (Calcium channel, voltage-dependent, beta 1 subunit). [Source:Uniprot/SWISSPROT;Acc:Q02641]	1.26212
ENSG00000134258	immune costimulatory protein B7-H4 [Source:RefSeq_peptide;Acc:NP_078902]	1.26115
ENSG00000169230	Px19-like protein (25 kDa protein of relevant evolutionary and lymphoid interest) (PRELI) (CGI-106) (SBBI12). [Source:Uniprot/SWISSPROT;Acc:Q9Y255]	1.2585
ENSG00000184481	Putative fork head domain transcription factor AFX1 (Forkhead box protein O4). [Source:Uniprot/SWISSPROT;Acc:P98177]	1.25741
ENSG00000115514	Thioredoxin domain containing protein 9 (Protein 1-4) (ATP binding protein associated with cell differentiation). [Source:Uniprot/SWISSPROT;Acc:O14530]	1.25734
ENSG00000091140	Dihydrolipoyl dehydrogenase, mitochondrial precursor (EC 1.8.1.4) (Dihydrolipoamide dehydrogenase) (Glycine cleavage system L protein). [Source:Uniprot/SWISSPROT;Acc:P09622]	1.25681
ENSG00000137266	ion transporter protein [Source:RefSeq_peptide;Acc:NP_068764]	1.25516
ENSG00000157110	RNA-binding protein with multiple splicing (RBP-MS). [Source:Uniprot/SWISSPROT;Acc:Q93062]	1.24881
ENSG00000180228	protein kinase, interferon-inducible double stranded RNA dependent activator [Source:RefSeq_peptide;Acc:NP_003681]	1.24371
ENSG00000136110	Chondromodulin-I precursor (ChM-I) (Leukocyte cell-derived chemotaxin 1) [Contains: Chondrosurfactant protein (CH-SP)]. [Source:Uniprot/SWISSPROT;Acc:O75829]	1.24216
ENSG00000155592	PREDICTED: similar to hypothetical protein FLJ35867 [Source:RefSeq_peptide;Acc:XP_292504]	1.24133
ENSG00000172458	Interleukin-17D precursor (IL-17D) (Interleukin-27) (IL-27) (UNQ3096/PRO21175). [Source:Uniprot/SWISSPROT;Acc:Q8TAD2]	1.24094
ENSG00000188729	Osteocrin precursor (Musclin). [Source:Uniprot/SWISSPROT;Acc:P61366]	1.23848
ENSG00000189209		1.23811
ENSG00000187583		1.23635
ENSG00000126602	Heat shock protein 75 kDa, mitochondrial precursor (HSP 75) (Tumor necrosis factor type 1 receptor associated protein) (TRAP-1) (TNFR- associated protein 1). [Source:Uniprot/SWISSPROT;Acc:Q12931]	1.23593
ENSG00000049245	Vesicle-associated membrane protein 3 (VAMP-3) (Synaptobrevin 3) (Cellubrevin) (CEB). [Source:Uniprot/SWISSPROT;Acc:Q15836]	1.2358
ENSG00000142949	Receptor-type tyrosine-protein phosphatase F precursor (EC 3.1.3.48) (LAR protein) (Leukocyte antigen related). [Source:Uniprot/SWISSPROT;Acc:P10586]	1.23508
ENSG00000044115	Alpha-1 catenin (Cadherin-associated protein) (Alpha E-catenin). [Source:Uniprot/SWISSPROT;Acc:P35221]	1.23383
ENSG00000136573	Tyrosine-protein kinase BLK (EC 2.7.1.112) (B lymphocyte kinase) (p55- BLK). [Source:Uniprot/SWISSPROT;Acc:P51451]	1.23218
ENSG00000075151	Eukaryotic translation initiation factor 4 gamma 3 (eIF-4-gamma 3) (eIF-4G 3) (eIF4G 3) (eIF-4-gamma II) (eIF4GII). [Source:Uniprot/SWISSPROT;Acc:O43432]	1.22966
ENSG00000091542		1.22728
ENSG00000001617	Semaphorin 3F precursor (Semaphorin IV) (Sema IV) (Sema III/F). [Source:Uniprot/SWISSPROT;Acc:Q13275]	1.22579
ENSG00000151545	NHL repeat containing 2 [Source:RefSeq_peptide;Acc:NP_940916]	1.22578
ENSG00000110881	Amiloride-sensitive cation channel 2, neuronal (Brain sodium channel 2) (BNaC2). [Source:Uniprot/SWISSPROT;Acc:P78348]	1.22564
ENSG00000165678	Growth hormone inducible transmembrane protein (Dermal papilla derived protein 2) (My021 protein) (PTD010) (UNQ244/PRO281). [Source:Uniprot/SWISSPROT;Acc:Q9H3K2]	1.22562
ENSG00000136770	DnaJ homolog subfamily C member 1. [Source:Uniprot/SWISSPROT;Acc:Q96KC8]	1.22382
ENSG00000167588	Glycerol-3-phosphate dehydrogenase [NAD+], cytoplasmic (EC 1.1.1.8) (GPD-C) (GPDH-C). [Source:Uniprot/SWISSPROT;Acc:P21695]	1.22352
ENSG00000101363	Protein MANBAL. [Source:Uniprot/SWISSPROT;Acc:Q9NQG1]	1.22172
ENSG00000027847	Beta-1,4-galactosyltransferase 7 (EC 2.4.1.-) (Beta-1,4-GalTase 7) (Beta4Gal-T7) (b4Gal-T7) (UDP-galactose:beta-N-acetylglucosamine beta- 1,4-galactosyltransferase 7) (UDP-Gal:beta-GlcNAc beta-1,4- galactosyltransferase 7) (UNQ748/PRO1478) [Includes: Xylo [Source:Uniprot/SWISSPROT;Acc:Q9UBV7]	1.21861
ENSG00000168702	Low-density lipoprotein receptor-related protein 1B precursor (Low- density lipoprotein receptor-related protein-deleted in tumor) (LRP- DIT). [Source:Uniprot/SWISSPROT;Acc:Q9NZR2]	1.21856
ENSG00000164169		1.2173
ENSG00000101460	Microtubule-associated proteins 1A/1B light chain 3A (MAP1A/MAP1B LC3 A) (MAP1A/1B light chain 3 A). [Source:Uniprot/SWISSPROT;Acc:Q9H492]	1.21504
ENSG00000073803	mitogen-activated protein kinase kinase kinase 13 [Source:RefSeq_peptide;Acc:NP_004712]	1.21475
ENSG00000111276	Cyclin-dependent kinase inhibitor 1B (Cyclin-dependent kinase inhibitor p27) (p27Kip1). [Source:Uniprot/SWISSPROT;Acc:P46527]	1.21469
ENSG00000143493		1.21456
ENSG00000184672		1.21322
ENSG00000198925	APG9 autophagy 9-like 1 [Source:RefSeq_peptide;Acc:NP_076990]	1.21278
ENSG00000101412	Transcription factor E2F1 (E2F-1) (Retinoblastoma binding protein 3) (RBBP-3) (PRB-binding protein E2F-1) (PBR3) (Retinoblastoma-associated protein 1) (RBAP-1). [Source:Uniprot/SWISSPROT;Acc:Q01094]	1.21153
ENSG00000142871	CYR61 protein precursor (Cysteine-rich, angiogenic inducer, 61) (Insulin-like growth factor-binding protein 10) (GIG1 protein). [Source:Uniprot/SWISSPROT;Acc:O00622]	1.21041
ENSG00000111674	Gamma enolase (EC 4.2.1.11) (2-phospho-D-glycerate hydro-lyase) (Neural enolase) (Neuron-specific enolase) (NSE) (Enolase 2). [Source:Uniprot/SWISSPROT;Acc:P09104]	1.2102
ENSG00000181847		1.21019
ENSG00000163539	CLIP-associating protein 2 [Source:RefSeq_peptide;Acc:NP_055912]	1.20995
ENSG00000182040	Usher syndrome 1G protein [Source:RefSeq_peptide;Acc:NP_775748]	1.20989
ENSG00000132535	Presynaptic density protein 95 (PSD-95) (Discs, large homolog 4) (Postsynaptic density-95). [Source:Uniprot/SWISSPROT;Acc:P78352]	1.20851
ENSG00000139324	SMILE protein [Source:RefSeq_peptide;Acc:NP_861448]	1.20434
ENSG00000164187		1.20294
ENSG00000198894		1.20247
ENSG00000123131	Peroxiredoxin 4 (EC 1.11.1.-) (Prx-IV) (Thioredoxin peroxidase AO372) (Thioredoxin-dependent peroxide reductase A0372) (Antioxidant enzyme AOE372) (AOE37-2). [Source:Uniprot/SWISSPROT;Acc:Q13162]	1.20124
ENSG00000121022	COP9 signalosome complex subunit 5 (EC 3.4.-.-) (Signalosome subunit 5) (SGN5) (Jun activation domain-binding protein 1). [Source:Uniprot/SWISSPROT;Acc:Q92905]	1.20048
ENSG00000184258	cerebellar degeneration-related protein 1, 34kDa [Source:RefSeq_peptide;Acc:NP_004056]	1.19773
ENSG00000165349	Cationic amino acid transporter 3 (CAT-3) (Solute carrier family 7 member 3) (Cationic amino acid transporter y+). [Source:Uniprot/SWISSPROT;Acc:Q8WY07]	1.19626
ENSG00000141543	Probable ATP-dependent helicase DDX48 (DEAD-box protein 48) (Eukaryotic initiation factor 4A-like NUK-34) (Nuclear matrix protein 265) (hNMP 265) (Eukaryotic translation initiation factor 4A isoform 3). [Source:Uniprot/SWISSPROT;Acc:P38919]	1.19414
ENSG00000131148	Neighbor of COX4. [Source:Uniprot/SWISSPROT;Acc:O43402]	1.19356
ENSG00000111817	squamous cell carcinoma antigen recognized by T cells 2 [Source:RefSeq_peptide;Acc:NP_037484]	1.19349
ENSG00000112112	Collagen alpha 2(XI) chain precursor. [Source:Uniprot/SWISSPROT;Acc:P13942]	1.19144
ENSG00000153933	Diacylglycerol kinase, epsilon (EC 2.7.1.107) (Diglyceride kinase) (DGK-epsilon) (DAG kinase epsilon). [Source:Uniprot/SWISSPROT;Acc:P52429]	1.18801
ENSG00000140319	Signal recognition particle 14 kDa protein (SRP14) (18 kDa ALU RNA binding protein). [Source:Uniprot/SWISSPROT;Acc:P37108]	1.18781
ENSG00000154188	Angiopoietin-1 precursor (ANG-1). [Source:Uniprot/SWISSPROT;Acc:Q15389]	1.18207
ENSG00000122641	Inhibin beta A chain precursor (Activin beta-A chain) (Erythroid differentiation protein) (EDF). [Source:Uniprot/SWISSPROT;Acc:P08476]	1.18133
ENSG00000135900	39S ribosomal protein L44, mitochondrial precursor (EC 3.1.26.-) (L44mt) (MRP-L44). [Source:Uniprot/SWISSPROT;Acc:Q9H9J2]	1.17925
ENSG00000114948	ADAM 23 precursor (A disintegrin and metalloproteinase domain 23) (Metalloproteinase-like, disintegrin-like, and cysteine-rich protein 3) (MDC-3). [Source:Uniprot/SWISSPROT;Acc:O75077]	1.1788
ENSG00000101191	Death associated transcription factor 1. [Source:Uniprot/SWISSPROT;Acc:Q9BTC0]	1.17841
ENSG00000090975	phosphatidylinositol transfer protein, membrane-associated 2 [Source:RefSeq_peptide;Acc:NP_065896]	1.17755
ENSG00000079974	Rab-like protein 2B. [Source:Uniprot/SWISSPROT;Acc:Q9UNT1]	1.17722
ENSG00000065615	NADPH cytochrome B5 oxidoreductase [Source:RefSeq_peptide;Acc:NP_057314]	1.17644
ENSG00000196476		1.17435
ENSG00000135241	intracellular membrane-associated calcium-independent phospholipase A2 gamma [Source:RefSeq_peptide;Acc:NP_056538]	1.17337
ENSG00000115718	Vitamin K-dependent protein C precursor (EC 3.4.21.69) (Autoprothrombin IIA) (Anticoagulant protein C) (Blood coagulation factor XIV). [Source:Uniprot/SWISSPROT;Acc:P04070]	1.17328
ENSG00000167332	Olfactory receptor 51E2 (Prostate specific G-protein coupled receptor) (HPRAJ). [Source:Uniprot/SWISSPROT;Acc:Q9H255]	1.17292
ENSG00000163017	Actin, gamma-enteric smooth muscle (Smooth muscle gamma actin) (Alpha- actin 3). [Source:Uniprot/SWISSPROT;Acc:P63267]	1.17237
ENSG00000179292		1.16973
ENSG00000072571	Hyaluronan mediated motility receptor (Intracellular hyaluronic acid binding protein) (Receptor for hyaluronan-mediated motility) (CD168 antigen). [Source:Uniprot/SWISSPROT;Acc:O75330]	1.1692
ENSG00000106070	Growth factor receptor-bound protein 10 (GRB10 adaptor protein) (Insulin receptor binding protein GRB-IR). [Source:Uniprot/SWISSPROT;Acc:Q13322]	1.16917
ENSG00000164796	CUB and sushi multiple domains protein 3 precursor. [Source:Uniprot/SWISSPROT;Acc:Q7Z407]	1.16803
ENSG00000092201	chromatin-specific transcription elongation factor large subunit [Source:RefSeq_peptide;Acc:NP_009123]	1.16778
ENSG00000100462	Protein arginine N-methyltransferase 5 (EC 2.1.1.-) (Shk1 kinase- binding protein 1 homolog) (SKB1Hs) (Jak-binding protein 1) (72 kDa ICln-binding protein). [Source:Uniprot/SWISSPROT;Acc:O14744]	1.16774
ENSG00000188958	Urotensin-2B precursor (Urotensin-IIB) (U-IIB) (UIIB) (Urotensin II- related peptide). [Source:Uniprot/SWISSPROT;Acc:Q765I0]	1.16731
ENSG00000140451	DNA helicase homolog (Fragment). [Source:Uniprot/SPTREMBL;Acc:Q9Y645]	1.16525
ENSG00000033867	solute carrier family 4, sodium bicarbonate cotransporter, member 7 [Source:RefSeq_peptide;Acc:NP_003606]	1.16513
ENSG00000142875	cAMP-dependent protein kinase, beta-catalytic subunit (EC 2.7.1.37) (PKA C-beta). [Source:Uniprot/SWISSPROT;Acc:P22694]	1.16162
ENSG00000187519	23 kDa protein [Source:IPI;Acc:IPI00411565]	1.16107
ENSG00000128298		1.16082
ENSG00000121481	ring finger protein 2 [Source:RefSeq_peptide;Acc:NP_009143]	1.15746
ENSG00000135446	Cell division protein kinase 4 (EC 2.7.1.37) (Cyclin-dependent kinase 4) (PSK-J3). [Source:Uniprot/SWISSPROT;Acc:P11802]	1.15665
ENSG00000035720	BCR downstream signaling 1 [Source:RefSeq_peptide;Acc:NP_036240]	1.15623
ENSG00000196562	Extracellular sulfatase Sulf-2 precursor (EC 3.1.6.-) (HSulf-2). [Source:Uniprot/SWISSPROT;Acc:Q8IWU5]	1.15529
ENSG00000076554	Tumor protein D52 (N8 protein). [Source:Uniprot/SWISSPROT;Acc:P55327]	1.1532
ENSG00000152670	DEAD-box protein 4 (VASA homolog). [Source:Uniprot/SWISSPROT;Acc:Q9NQI0]	1.1525
ENSG00000139269	Inhibin beta E chain precursor (Activin beta-E chain). [Source:Uniprot/SWISSPROT;Acc:P58166]	1.15202
ENSG00000169330	UPF0258 [Source:Uniprot/SWISSPROT;Acc:Q9UPX6]	1.15173
ENSG00000178028	DNA methyltransferase 1-associated protein 1 (DNMT1-associated protein 1) (DNMAP1). [Source:Uniprot/SWISSPROT;Acc:Q9NPF5]	1.1516
ENSG00000182287	Adapter-related protein complex 1 sigma 1B subunit (Sigma-adaptin 1B) (Adaptor protein complex AP-1 sigma-1B subunit) (Golgi adaptor HA1/AP1 adaptin sigma-1B subunit) (Clathrin assembly protein complex 1 sigma- 1B small chain) (Sigma 1B subunit of AP-1 cl [Source:Uniprot/SWISSPROT;Acc:P56377]	1.14723
ENSG00000042445	PREDICTED: similar to hypothetical protein FLJ20296 [Source:RefSeq_peptide;Acc:XP_496556]	1.14628
ENSG00000090263	Mitochondrial 28S ribosomal protein S33 (S33mt) (MRP-S33) (CGI-139) (PTD003). [Source:Uniprot/SWISSPROT;Acc:Q9Y291]	1.1444
ENSG00000137857	dual oxidase 1 precursor [Source:RefSeq_peptide;Acc:NP_787954]	1.14378
ENSG00000114200	Cholinesterase precursor (EC 3.1.1.8) (Acylcholine acylhydrolase) (Choline esterase II) (Butyrylcholine esterase) (Pseudocholinesterase). [Source:Uniprot/SWISSPROT;Acc:P06276]	1.14348
ENSG00000129197	RPA interacting protein [Source:RefSeq_peptide;Acc:NP_115684]	1.14333
ENSG00000127314	Ras-related protein Rap-1b (GTP-binding protein smg p21B) (OK/SW- cl.11). [Source:Uniprot/SWISSPROT;Acc:P61224]	1.14329
ENSG00000145375	spermatogenesis associated factor SPAF [Source:RefSeq_peptide;Acc:NP_660208]	1.14292
ENSG00000181803	Olfactory receptor 6S1. [Source:Uniprot/SWISSPROT;Acc:Q8NH40]	1.14106
ENSG00000117009	kynurenine 3-monooxygenase (kynurenine 3-hydroxylase) [Source:RefSeq_peptide;Acc:NP_003670]	1.14053
ENSG00000189416	FUS interacting serine-arginine rich protein 1 (TLS-associated protein with Ser-Arg repeats) (TLS-associated protein with SR repeats) (TASR) (TLS-associated serine-arginine protein) (TLS-associated SR protein) (40 kDa SR-repressor protein) (SRrp40) (Splic [Source:Uniprot/SWISSPROT;Acc:O75494]	1.14006
ENSG00000188529	FUS interacting serine-arginine rich protein 1 (TLS-associated protein with Ser-Arg repeats) (TLS-associated protein with SR repeats) (TASR) (TLS-associated serine-arginine protein) (TLS-associated SR protein) (40 kDa SR-repressor protein) (SRrp40) (Splic [Source:Uniprot/SWISSPROT;Acc:O75494]	1.13961
ENSG00000151014	Nocturnin (CCR4 protein homolog). [Source:Uniprot/SWISSPROT;Acc:Q9UK39]	1.13771
ENSG00000130921		1.13712
ENSG00000172375	Transmembrane protein 24 (DLNB23 protein). [Source:Uniprot/SWISSPROT;Acc:O14523]	1.13566
ENSG00000175727	MondoA [Source:RefSeq_peptide;Acc:NP_055753]	1.13493
ENSG00000181013		1.13485
ENSG00000163823	C-C chemokine receptor type 1 (C-C CKR-1) (CC-CKR-1) (CCR-1) (CCR1) (Macrophage inflammatory protein-1 alpha receptor) (MIP-1alpha-R) (RANTES-R) (HM145) (LD78 receptor). [Source:Uniprot/SWISSPROT;Acc:P32246]	1.13284
ENSG00000106868	sushi domain containing 1 [Source:RefSeq_peptide;Acc:NP_071931]	1.13267
ENSG00000091483	Fumarate hydratase, mitochondrial precursor (EC 4.2.1.2) (Fumarase). [Source:Uniprot/SWISSPROT;Acc:P07954]	1.1316
ENSG00000148541	Protein FAM13C1. [Source:Uniprot/SWISSPROT;Acc:Q8NE31]	1.13128
ENSG00000176601		1.13083
ENSG00000181924	E2IG2 protein [Source:RefSeq_peptide;Acc:NP_057649]	1.13081
ENSG00000155760	Frizzled 7 precursor (Frizzled-7) (Fz-7) (hFz7) (FzE3). [Source:Uniprot/SWISSPROT;Acc:O75084]	1.13048
ENSG00000154518	ATP synthase lipid-binding protein, mitochondrial precursor (EC 3.6.3.14) (ATP synthase proteolipid P3) (ATPase protein 9) (ATPase subunit C). [Source:Uniprot/SWISSPROT;Acc:P48201]	1.1299
ENSG00000119686	Feline leukemia virus subgroup C receptor-related protein 2 (Calcium- chelate transporter) (CCT). [Source:Uniprot/SWISSPROT;Acc:Q9UPI3]	1.12689
ENSG00000143409		1.1268
ENSG00000188369		1.12436
ENSG00000197971	Myelin basic protein (MBP) (Myelin A1 protein) (Myelin membrane encephalitogenic protein). [Source:Uniprot/SWISSPROT;Acc:P02686]	1.12313
ENSG00000171823	F-box/LRR-repeat protein 14 (F-box and leucine-rich repeat protein 14). [Source:Uniprot/SWISSPROT;Acc:Q8N1E6]	1.12309
ENSG00000167196	F-box only protein 22 (F-box protein FBX22p44). [Source:Uniprot/SWISSPROT;Acc:Q8NEZ5]	1.12308
ENSG00000147180	Zinc finger protein 6. [Source:Uniprot/SWISSPROT;Acc:Q9Y462]	1.12291
ENSG00000151418	Vacuolar ATP synthase subunit G 3 (EC 3.6.3.14) (V-ATPase G subunit 3) (Vacuolar proton pump G subunit 3) (V-ATPase 13 kDa subunit 3). [Source:Uniprot/SWISSPROT;Acc:Q96LB4]	1.12283
ENSG00000163814	CUB domain-containing protein 1 isoform 1 [Source:RefSeq_peptide;Acc:NP_073753]	1.12038
ENSG00000120832	transcription termination factor-like protein [Source:RefSeq_peptide;Acc:NP_079474]	1.11532
ENSG00000164746	PREDICTED: hypothetical protein XP_059832 [Source:RefSeq_peptide;Acc:XP_059832]	1.11517
ENSG00000060558	Guanine nucleotide-binding protein, alpha-15 subunit (Galpha15) (G alpha-16). [Source:Uniprot/SWISSPROT;Acc:P30679]	1.11509
ENSG00000119707		1.11481
ENSG00000078795	Polycystic kidney disease 2-like 2 protein (Polycystin-L2). [Source:Uniprot/SWISSPROT;Acc:Q9NZM6]	1.11478
ENSG00000116176	Tryptase gamma precursor (EC 3.4.21.-) (Transmembrane tryptase). [Source:Uniprot/SWISSPROT;Acc:Q9NRR2]	1.11456
ENSG00000138039	Lutropin-choriogonadotropic hormone receptor precursor (LH/CG-R) (LSH- R) (Luteinizing hormone receptor) (LHR). [Source:Uniprot/SWISSPROT;Acc:P22888]	1.11388
ENSG00000178538	Carbonic anhydrase-related protein (CARP) (CA-VIII). [Source:Uniprot/SWISSPROT;Acc:P35219]	1.11282
ENSG00000133059	receptor interacting protein kinase 5 isoform 1 [Source:RefSeq_peptide;Acc:NP_056190]	1.11091
ENSG00000167378		1.11042
ENSG00000178425	5'-nucleotidase, cytosolic II-like 1 protein [Source:RefSeq_peptide;Acc:NP_689942]	1.10951
ENSG00000106278	Receptor-type tyrosine-protein phosphatase zeta precursor (EC 3.1.3.48) (R-PTP-zeta). [Source:Uniprot/SWISSPROT;Acc:P23471]	1.10885
ENSG00000120729	titin immunoglobulin domain protein [Source:RefSeq_peptide;Acc:NP_006781]	1.10877
ENSG00000113924	Homogentisate 1,2-dioxygenase (EC 1.13.11.5) (Homogentisicase) (Homogentisate oxygenase) (Homogentisic acid oxidase). [Source:Uniprot/SWISSPROT;Acc:Q93099]	1.10791
ENSG00000117410	Vacuolar ATP synthase 21 kDa proteolipid subunit (EC 3.6.3.14) (HATPL). [Source:Uniprot/SWISSPROT;Acc:Q99437]	1.10735
ENSG00000196428		1.10714
ENSG00000136379	PREDICTED: hypothetical protein from EUROIMAGE 588495 [Source:RefSeq_peptide;Acc:XP_051862]	1.10709
ENSG00000116001	Nucleolysin TIA-1 (RNA-binding protein TIA-1) (p40-TIA-1) [Contains: Nucleolysin TIA-1 isoform p15 (p15-TIA-1)]. [Source:Uniprot/SWISSPROT;Acc:P31483]	1.10643
ENSG00000109756	Rap guanine nucleotide exchange factor 2 (PDZ domain containing guanine nucleotide exchange factor 1) (PDZ-GEF1) (RA-GEF). [Source:Uniprot/SWISSPROT;Acc:Q9Y4G8]	1.10616
ENSG00000026103	Tumor necrosis factor receptor superfamily member 6 precursor (FASL receptor) (Apoptosis-mediating surface antigen FAS) (Apo-1 antigen) (CD95 antigen). [Source:Uniprot/SWISSPROT;Acc:P25445]	1.10514
ENSG00000111987	U6 snRNA-associated Sm-like protein LSm2 (SnRNP core Sm-like protein Sm-x5) (G7b protein) (Small nuclear ribonuclear protein D homolog). [Source:Uniprot/SWISSPROT;Acc:Q9Y333]	1.10376
ENSG00000069956	Mitogen-activated protein kinase 6 (EC 2.7.1.37) (Extracellular signal-regulated kinase 3) (ERK-3) (MAP kinase isoform p97) (p97- MAPK). [Source:Uniprot/SWISSPROT;Acc:Q16659]	1.10362
ENSG00000182187	Gamma crystallin B (Gamma crystallin 1-2). [Source:Uniprot/SWISSPROT;Acc:P07316]	1.10336
ENSG00000197540	Granzyme M precursor (EC 3.4.21.-) (Met-ase) (Natural killer cell granular protease) (HU-Met-1) (Met-1 serine protease). [Source:Uniprot/SWISSPROT;Acc:P51124]	1.10325
ENSG00000119326	Alpha-catulin (Catenin alpha-like protein 1) (Alpha-catenin related protein) (ACRP). [Source:Uniprot/SWISSPROT;Acc:Q9UBT7]	1.10314
ENSG00000198960	armadillo repeat containing, X-linked 6 [Source:RefSeq_peptide;Acc:NP_061880]	1.103
ENSG00000189141	45 kDa protein [Source:IPI;Acc:IPI00472092]	1.10187
ENSG00000136160	Endothelin B receptor precursor (ET-B) (Endothelin receptor Non- selective type). [Source:Uniprot/SWISSPROT;Acc:P24530]	1.10175
ENSG00000164022	Multisynthetase complex auxiliary component p43 [Contains: Endothelial-monocyte activating polypeptide II (EMAP-II) (Small inducible cytokine subfamily E member 1)]. [Source:Uniprot/SWISSPROT;Acc:Q12904]	1.10091
ENSG00000136319	tetratricopeptide repeat domain 5 [Source:RefSeq_peptide;Acc:NP_612385]	1.10088
ENSG00000188128	Homogentisate 1,2-dioxygenase (EC 1.13.11.5) (Homogentisicase) (Homogentisate oxygenase) (Homogentisic acid oxidase). [Source:Uniprot/SWISSPROT;Acc:Q93099]	1.10013
ENSG00000139651		1.0994
ENSG00000170293	Chemokine-like factor super family member 8. [Source:Uniprot/SWISSPROT;Acc:Q8IZV2]	1.0983
ENSG00000104643	Myotubularin-related protein 9. [Source:Uniprot/SWISSPROT;Acc:Q96QG7]	1.09781
ENSG00000188248	PREDICTED: hypothetical protein XP_497834 [Source:RefSeq_peptide;Acc:XP_497834]	1.09754
ENSG00000133135	ring finger protein 128 isoform 1 [Source:RefSeq_peptide;Acc:NP_919445]	1.09475
ENSG00000102683	Gamma-sarcoglycan (Gamma-SG) (35 kDa dystrophin-associated glycoprotein) (35DAG). [Source:Uniprot/SWISSPROT;Acc:Q13326]	1.09403
ENSG00000134253	Tripartite motif protein 45 (RING finger protein 99). [Source:Uniprot/SWISSPROT;Acc:Q9H8W5]	1.09373
ENSG00000180537	ring finger protein 182 [Source:RefSeq_peptide;Acc:NP_689950]	1.08958
ENSG00000168621	Glial cell line-derived neurotrophic factor precursor (Astrocyte- derived trophic factor 1) (ATF-1). [Source:Uniprot/SWISSPROT;Acc:P39905]	1.08873
ENSG00000113448	cAMP-specific 3',5'-cyclic phosphodiesterase 4D (EC 3.1.4.17) (DPDE3) (PDE43). [Source:Uniprot/SWISSPROT;Acc:Q08499]	1.0875
ENSG00000180572	Keratin-associated protein 3-1 (Keratin-associated protein 3.1) (High sulfur keratin-associated protein 3.1). [Source:Uniprot/SWISSPROT;Acc:Q9BYR8]	1.08674
ENSG00000106236	Neuronal pentraxin II precursor (NP-II) (NP2). [Source:Uniprot/SWISSPROT;Acc:P47972]	1.08588
ENSG00000119725	Zinc finger protein 410 (Zinc finger protein APA-1) (Another partner for ARF 1). [Source:Uniprot/SWISSPROT;Acc:Q86VK4]	1.08582
ENSG00000166569	complexin 4 [Source:RefSeq_peptide;Acc:NP_857637]	1.08563
ENSG00000146802		1.08431
ENSG00000162971		1.0843
ENSG00000122012	PREDICTED: synaptic vesicle protein 2C [Source:RefSeq_peptide;Acc:XP_043493]	1.08418
ENSG00000128050	Multifunctional protein ADE2 [Includes: Phosphoribosylaminoimidazole- succinocarboxamide synthase (EC 6.3.2.6) (SAICAR synthetase); Phosphoribosylaminoimidazole carboxylase (EC 4.1.1.21) (AIR carboxylase) (AIRC)]. [Source:Uniprot/SWISSPROT;Acc:P22234]	1.08406
ENSG00000140030	Psychosine receptor (G protein-coupled receptor 65) (T cell-death associated protein 8). [Source:Uniprot/SWISSPROT;Acc:Q8IYL9]	1.08403
ENSG00000112218	Probable G protein-coupled receptor GPR63 (PSP24-beta) (PSP24-2). [Source:Uniprot/SWISSPROT;Acc:Q9BZJ6]	1.08385
ENSG00000180875	gremlin 2 homolog, cysteine knot superfamily [Source:RefSeq_peptide;Acc:NP_071914]	1.08358
ENSG00000189227	PREDICTED: hypothetical protein XP_096885 [Source:RefSeq_peptide;Acc:XP_096885]	1.08296
ENSG00000049768	Forkhead box protein P3 (Zinc finger protein JM2) (Scurfin). [Source:Uniprot/SWISSPROT;Acc:Q9BZS1]	1.08285
ENSG00000198249	Keratin-associated protein 3-1 (Keratin-associated protein 3.1) (High sulfur keratin-associated protein 3.1). [Source:Uniprot/SWISSPROT;Acc:Q9BYR8]	1.08122
ENSG00000139610	Elastase 1 precursor (EC 3.4.21.36). [Source:Uniprot/SWISSPROT;Acc:Q9UNI1]	1.08048
ENSG00000081138	Cadherin-7 precursor. [Source:Uniprot/SWISSPROT;Acc:Q9ULB5]	1.07968
ENSG00000123444	Kelch repeat and BTB domain containing protein 4 (BTB and kelch domain containing protein 4). [Source:Uniprot/SWISSPROT;Acc:Q9NVX7]	1.07792
ENSG00000178568	Receptor tyrosine-protein kinase erbB-4 precursor (EC 2.7.1.112) (p180erbB4) (Tyrosine kinase-type cell surface receptor HER4). [Source:Uniprot/SWISSPROT;Acc:Q15303]	1.07594
ENSG00000146376	Rho GTPase activating protein 18 [Source:RefSeq_peptide;Acc:NP_277050]	1.07511
ENSG00000198929	Carboxyl-terminal PDZ ligand of neuronal nitric oxide synthase protein (C--terminal PDZ ligand of neuronal nitric oxide synthase protein). [Source:Uniprot/SWISSPROT;Acc:O75052]	1.07436
ENSG00000111665	trigger of mitotic entry 1 [Source:RefSeq_peptide;Acc:NP_112589]	1.07377
ENSG00000184384		1.07261
ENSG00000068912		1.07102
ENSG00000124596		1.06688
ENSG00000160293	Vav-2 protein. [Source:Uniprot/SWISSPROT;Acc:P52735]	1.06653
ENSG00000137156	HZFw1 protein isoform 2 [Source:RefSeq_peptide;Acc:NP_739575]	1.06311
ENSG00000178257	protamine 3 [Source:RefSeq_peptide;Acc:NP_067070]	1.06281
ENSG00000112116	Interleukin-17F precursor (IL-17F) (Interleukin-24) (IL-24) (Cytokine ML-1). [Source:Uniprot/SWISSPROT;Acc:Q96PD4]	1.06261
ENSG00000073910		1.06201
ENSG00000152601	Muscleblind-like protein (Triplet-expansion RNA-binding protein). [Source:Uniprot/SWISSPROT;Acc:Q9NR56]	1.06201
ENSG00000069966	Guanine nucleotide-binding protein beta subunit 5 (Transducin beta chain 5) (Gbeta5). [Source:Uniprot/SWISSPROT;Acc:O14775]	1.06132
ENSG00000137234		1.05916
ENSG00000133962		1.05434
ENSG00000113805	Contactin 3 precursor (Brain-derived immunoglobulin superfamily protein 1) (BIG-1) (Plasmacytoma-associated neuronal glycoprotein). [Source:Uniprot/SWISSPROT;Acc:Q9P232]	1.05424
ENSG00000138738	PR-domain zinc finger protein 5. [Source:Uniprot/SWISSPROT;Acc:Q9NQX1]	1.0515
ENSG00000062582	mitochondrial ribosomal protein S24 [Source:RefSeq_peptide;Acc:NP_114403]	1.04959
ENSG00000196329	GTPase, IMAP family member 5 (Immunity-associated nucleotide 4-like 1 protein) (Immunity-associated protein 3) (IAN-5). [Source:Uniprot/SWISSPROT;Acc:Q96F15]	1.04904
ENSG00000175106		1.04852
ENSG00000116747	60-kDa SS-A/Ro ribonucleoprotein (60 kDa Ro protein) (60 kDa ribonucleoprotein Ro) (RoRNP) (Ro 60 kDa autoantigen) (Sjogren syndrome type A antigen) (SS-A) (Sjogren syndrome antigen A2). [Source:Uniprot/SWISSPROT;Acc:P10155]	1.04811
ENSG00000072201	Ubiquitin ligase LNX (EC 6.3.2.-) (Numb-binding protein 1) (Ligand of Numb-protein X 1) (UNQ574/PRO1136). [Source:Uniprot/SWISSPROT;Acc:Q8TBB1]	1.04666
ENSG00000039537	Complement component C6 precursor. [Source:Uniprot/SWISSPROT;Acc:P13671]	1.04507
ENSG00000196778	Olfactory receptor 52K1. [Source:Uniprot/SWISSPROT;Acc:Q8NGK4]	1.04506
ENSG00000135363	Rhombotin-2 (Cysteine-rich protein TTG-2) (T-cell translocation protein 2) (LIM-only protein 2). [Source:Uniprot/SWISSPROT;Acc:P25791]	1.04503
ENSG00000176165	Forkhead box protein G1C (Forkhead-related protein FKHL3) (HFK3) (Fragment). [Source:Uniprot/SWISSPROT;Acc:Q14488]	1.04385
ENSG00000167210	lipoxygenase homology domains 1 [Source:RefSeq_peptide;Acc:NP_653213]	1.04204
ENSG00000111846	N-acetyllactosaminide beta-1,6-N-acetylglucosaminyl-transferase (EC 2.4.1.150) (N-acetylglucosaminyltransferase) (I-branching enzyme) (IGNT). [Source:Uniprot/SWISSPROT;Acc:Q06430]	1.04186
ENSG00000107833	Nucleoplasmin 3. [Source:Uniprot/SWISSPROT;Acc:O75607]	1.04076
ENSG00000117308	UDP-glucose 4-epimerase (EC 5.1.3.2) (Galactowaldenase) (UDP-galactose 4-epimerase). [Source:Uniprot/SWISSPROT;Acc:Q14376]	1.03846
ENSG00000174541		1.03507
ENSG00000151151	Inositol polyphosphate multikinase (EC 2.7.1.151) (Inositol 1,3,4,6- tetrakisphosphate 5-kinase). [Source:Uniprot/SWISSPROT;Acc:Q8NFU5]	1.0346
ENSG00000162236	Syntaxin-5. [Source:Uniprot/SWISSPROT;Acc:Q13190]	1.03382
ENSG00000169507		1.03233
ENSG00000186393	keratin 25A [Source:RefSeq_peptide;Acc:NP_853512]	1.02861
ENSG00000184254	Aldehyde dehydrogenase 1A3 (EC 1.2.1.5) (Aldehyde dehydrogenase 6) (Retinaldehyde dehydrogenase 3) (RALDH-3). [Source:Uniprot/SWISSPROT;Acc:P47895]	1.02832
ENSG00000114439	HMG-BOX transcription factor BBX [Source:RefSeq_peptide;Acc:NP_064620]	1.02783
ENSG00000101574	methyltransferase like 4 [Source:RefSeq_peptide;Acc:NP_073751]	1.02731
ENSG00000107984	Dickkopf related protein-1 precursor (Dkk-1) (Dickkopf-1) (hDkk-1) (SK) (UNQ492/PRO1008). [Source:Uniprot/SWISSPROT;Acc:O94907]	1.02476
ENSG00000113088	Granzyme K precursor (EC 3.4.21.-) (Granzyme 3) (NK-tryptase-2) (NK- TRYP-2) (Fragmentin 3). [Source:Uniprot/SWISSPROT;Acc:P49863]	1.0245
ENSG00000121073	solute carrier family 35, member B1 [Source:RefSeq_peptide;Acc:NP_005818]	1.01635
ENSG00000112459	Olfactory receptor 5U1 (Hs6M1-28). [Source:Uniprot/SWISSPROT;Acc:Q9UGF5]	1.01443
ENSG00000101247		1.01218
ENSG00000173452		1.01076
ENSG00000143387	Cathepsin K precursor (EC 3.4.22.38) (Cathepsin O) (Cathepsin X) (Cathepsin O2). [Source:Uniprot/SWISSPROT;Acc:P43235]	1.00947
ENSG00000144805	35 kDa protein [Source:IPI;Acc:IPI00233491]	1.00923
ENSG00000179847	16 kDa protein [Source:IPI;Acc:IPI00480130]	1.00786
ENSG00000004766		1.00642
ENSG00000162733	Discoidin domain receptor 2 precursor (EC 2.7.1.112) (Receptor protein-tyrosine kinase TKT) (Tyrosine-protein kinase TYRO 10) (Neurotrophic tyrosine kinase, receptor-related 3). [Source:Uniprot/SWISSPROT;Acc:Q16832]	1.00484
ENSG00000151079	Potassium voltage-gated channel subfamily A member 6 (Voltage-gated potassium channel subunit Kv1.6) (HBK2). [Source:Uniprot/SWISSPROT;Acc:P17658]	1.00086

## Sheet: Matrix B
EnsEMBL ID	Description	EDF score
ENSG00000139826		2.68181
ENSG00000160959	Leucine-rich repeat-containing protein 14. [Source:Uniprot/SWISSPROT;Acc:Q15048]	2.66736
ENSG00000099968	Bcl-2-like 13 protein (Mil1 protein) (Bcl-rambo). [Source:Uniprot/SWISSPROT;Acc:Q9BXK5]	2.15178
ENSG00000165606		2.15128
ENSG00000115355	KIAA1212 [Source:RefSeq_peptide;Acc:NP_060554]	2.08831
ENSG00000110881	Amiloride-sensitive cation channel 2, neuronal (Brain sodium channel 2) (BNaC2). [Source:Uniprot/SWISSPROT;Acc:P78348]	2.07991
ENSG00000177947	sperm tail protein SHIPPO1 [Source:RefSeq_peptide;Acc:NP_444510]	2.07676
ENSG00000061273	Histone deacetylase 7a (HD7a). [Source:Uniprot/SWISSPROT;Acc:Q8WUI4]	2.06635
ENSG00000111676	Atrophin-1 (Dentatorubral-pallidoluysian atrophy protein). [Source:Uniprot/SWISSPROT;Acc:P54259]	2.05188
ENSG00000169393	epididymal sperm binding protein 1 [Source:RefSeq_peptide;Acc:NP_071425]	1.9912
ENSG00000105613	microtubule associated serine/threonine kinase 1 [Source:RefSeq_peptide;Acc:NP_055790]	1.95318
ENSG00000146090	RasGEF domain family, member 1C [Source:RefSeq_peptide;Acc:NP_778232]	1.94395
ENSG00000114316	Ubiquitin carboxyl-terminal hydrolase 4 (EC 3.1.2.15) (Ubiquitin thiolesterase 4) (Ubiquitin-specific processing protease 4) (Deubiquitinating enzyme 4) (Ubiquitous nuclear protein homolog). [Source:Uniprot/SWISSPROT;Acc:Q13107]	1.92689
ENSG00000147246	5-hydroxytryptamine 2C receptor (5-HT-2C) (Serotonin receptor 2C) (5HT-1C). [Source:Uniprot/SWISSPROT;Acc:P28335]	1.91092
ENSG00000169062	UPF3 regulator of nonsense transcripts homolog A isoform hUpf3pdelta [Source:RefSeq_peptide;Acc:NP_542418]	1.88244
ENSG00000173991	Telethonin (Titin cap protein). [Source:Uniprot/SWISSPROT;Acc:O15273]	1.85128
ENSG00000158806	Nucleoplasmin 2. [Source:Uniprot/SWISSPROT;Acc:Q86SE8]	1.84222
ENSG00000183680		1.8173
ENSG00000149256		1.79714
ENSG00000169689	stimulated by retinoic acid 13 homolog [Source:RefSeq_peptide;Acc:NP_659435]	1.79628
ENSG00000181796		1.79273
ENSG00000166170	BAG-family molecular chaperone regulator-5 (BAG-5). [Source:Uniprot/SWISSPROT;Acc:Q9UL15]	1.79106
ENSG00000180828	basic helix-loop-helix domain containing, class B, 5 [Source:RefSeq_peptide;Acc:NP_689627]	1.79083
ENSG00000168487	Bone morphogenetic protein 1 precursor (EC 3.4.24.19) (BMP-1) (Procollagen C-proteinase) (PCP) (Mammalian tolloid protein) (mTld). [Source:Uniprot/SWISSPROT;Acc:P13497]	1.78683
ENSG00000151353	transmembrane protein 18 [Source:RefSeq_peptide;Acc:NP_690047]	1.78415
ENSG00000022267	Skeletal muscle LIM-protein 1 (SLIM 1) (SLIM) (Four and a half LIM domains protein 1) (FHL-1). [Source:Uniprot/SWISSPROT;Acc:Q13642]	1.77691
ENSG00000131148	Neighbor of COX4. [Source:Uniprot/SWISSPROT;Acc:O43402]	1.77512
ENSG00000186976	CAP-binding protein complex interacting protein 1 isoform b [Source:RefSeq_peptide;Acc:NP_942153]	1.76297
ENSG00000169972	Pseudouridylate synthase-like 1 (EC 4.2.1.70) (Pseudouridine synthase- like 1). [Source:Uniprot/SWISSPROT;Acc:Q8N0Z8]	1.74903
ENSG00000103932	RNA polymerase II associated protein 1 [Source:RefSeq_peptide;Acc:NP_056355]	1.74801
ENSG00000129221	Aryl-hydrocarbon interacting protein-like 1. [Source:Uniprot/SWISSPROT;Acc:Q9NZN9]	1.66003
ENSG00000102910	peroxisomal lon protease [Source:RefSeq_peptide;Acc:NP_113678]	1.58802
ENSG00000123201	Guanylate cyclase soluble, beta-2 chain (EC 4.6.1.2) (GCS-beta-2). [Source:Uniprot/SWISSPROT;Acc:O75343]	1.58343
ENSG00000107816	Leucine zipper putative tumor suppressor 2 (Protein LAPSER1). [Source:Uniprot/SWISSPROT;Acc:Q9BRK4]	1.58144
ENSG00000090273	nuclear distribution gene C homolog (A. nidulans) [Source:RefSeq_peptide;Acc:NP_006591]	1.58022
ENSG00000175356	CEGP1 protein [Source:RefSeq_peptide;Acc:NP_066025]	1.5497
ENSG00000123268	Cyclic-AMP-dependent transcription factor ATF-1 (Activating transcription factor 1) (TREB36 protein). [Source:Uniprot/SWISSPROT;Acc:P18846]	1.5413
ENSG00000163874		1.53862
ENSG00000118900	ubinuclein 1 [Source:RefSeq_peptide;Acc:NP_058632]	1.47576
ENSG00000164615	Calcium-signal modulating cyclophilin ligand (CAML). [Source:Uniprot/SWISSPROT;Acc:P49069]	1.46446
ENSG00000164626	Potassium channel subfamily K member 5 (Acid-sensitive potassium channel protein TASK-2) (TWIK-related acid-sensitive K(+) channel 2). [Source:Uniprot/SWISSPROT;Acc:O95279]	1.45884
ENSG00000164176	EGF-like repeats and discoidin I-like domains protein 3 precursor (Developmentally regulated endothelial cell locus 1 protein) (Integrin-binding protein DEL1). [Source:Uniprot/SWISSPROT;Acc:O43854]	1.43846
ENSG00000076864	Rap1 GTPase-activating protein 1 (Rap1GAP). [Source:Uniprot/SWISSPROT;Acc:P47736]	1.43535
ENSG00000131203	Indoleamine 2,3-dioxygenase (EC 1.13.11.42) (IDO) (Indoleamine-pyrrole 2,3-dioxygenase). [Source:Uniprot/SWISSPROT;Acc:P14902]	1.42975
ENSG00000145423	secreted frizzled-related protein 2 precursor [Source:RefSeq_peptide;Acc:NP_003004]	1.42847
ENSG00000147257	Glypican-3 precursor (Intestinal protein OCI-5) (GTR2-2) (MXR7). [Source:Uniprot/SWISSPROT;Acc:P51654]	1.42461
ENSG00000137075	RING finger protein 38. [Source:Uniprot/SWISSPROT;Acc:Q9H0F5]	1.42074
ENSG00000075826	S. cerevisiae SEC31-like 2 isoform a [Source:RefSeq_peptide;Acc:NP_056305]	1.40549
ENSG00000173540	GDP-mannose pyrophosphorylase B isoform 1 [Source:RefSeq_peptide;Acc:NP_037466]	1.39785
ENSG00000126088	Uroporphyrinogen decarboxylase (EC 4.1.1.37) (URO-D) (UPD). [Source:Uniprot/SWISSPROT;Acc:P06132]	1.38403
ENSG00000060491	Opioid growth factor receptor (OGFr) (Zeta-type opioid receptor) (7-60 protein). [Source:Uniprot/SWISSPROT;Acc:Q9NZT2]	1.38001
ENSG00000177614	piggyBac transposable element derived 5 [Source:RefSeq_peptide;Acc:NP_078830]	1.37621
ENSG00000123342	Matrix metalloproteinase-19 precursor (EC 3.4.24.-) (MMP-19) (Matrix metalloproteinase RASI) (MMP-18). [Source:Uniprot/SWISSPROT;Acc:Q99542]	1.37529
ENSG00000065526	Msx2-interacting protein (SPEN homolog) (SMART/HDAC1 associated repressor protein). [Source:Uniprot/SWISSPROT;Acc:Q96T58]	1.37117
ENSG00000141013	Growth-arrest-specific protein 8 (Growth arrest-specific 11). [Source:Uniprot/SWISSPROT;Acc:O95995]	1.36225
ENSG00000067955	Core-binding factor, beta subunit (CBF-beta) (Polyomavirus enhancer binding protein 2 beta subunit) (PEBP2-beta) (PEA2-beta) (SL3-3 enhancer factor 1 beta subunit) (SL3/AKV core-binding factor beta subunit). [Source:Uniprot/SWISSPROT;Acc:Q13951]	1.35467
ENSG00000153347		1.35252
ENSG00000178125	PREDICTED: similar to RIKEN cDNA 1700011J18 [Source:RefSeq_peptide;Acc:XP_209936]	1.35194
ENSG00000122585	Neuropeptide Y precursor [Contains: Neuropeptide Y (Neuropeptide tyrosine) (NPY); C-flanking peptide of NPY (CPON)]. [Source:Uniprot/SWISSPROT;Acc:P01303]	1.34311
ENSG00000158615	protein phosphatase 1, regulatory subunit 15B [Source:RefSeq_peptide;Acc:NP_116222]	1.34071
ENSG00000160271	Ral guanine nucleotide dissociation stimulator (RalGEF) (RalGDS). [Source:Uniprot/SWISSPROT;Acc:Q12967]	1.33147
ENSG00000198860	tRNA-splicing endonuclease subunit SEN15 (tRNA-intron endonuclease SEN15) (HsSen15). [Source:Uniprot/SWISSPROT;Acc:Q8WW01]	1.32902
ENSG00000118518	ring finger protein 146 [Source:RefSeq_peptide;Acc:NP_112225]	1.32886
ENSG00000164024	Methionine aminopeptidase 1 (EC 3.4.11.18) (MetAP 1) (MAP 1) (Peptidase M 1). [Source:Uniprot/SWISSPROT;Acc:P53582]	1.32614
ENSG00000143569	Ubiquitin associated protein 2-like. [Source:Uniprot/SWISSPROT;Acc:Q14157]	1.32499
ENSG00000198585	nudix (nucleoside diphosphate linked moiety X)-type motif 16 [Source:RefSeq_peptide;Acc:NP_689608]	1.32101
ENSG00000128294	Protein-tyrosine sulfotransferase 2 (EC 2.8.2.20) (Tyrosylprotein sulfotransferase-2) (TPST-2). [Source:Uniprot/SWISSPROT;Acc:O60704]	1.32065
ENSG00000090097	Poly(rC)-binding protein 4 (Alpha-CP4). [Source:Uniprot/SWISSPROT;Acc:P57723]	1.31527
ENSG00000136383	alpha-kinase 3 [Source:RefSeq_peptide;Acc:NP_065829]	1.31098
ENSG00000166147	Fibrillin 1 precursor. [Source:Uniprot/SWISSPROT;Acc:P35555]	1.30693
ENSG00000102100	UDP-galactose translocator (UDP-galactose transporter) (UGT) (UDP-Gal- Tr) (Solute carrier family 35 member A2). [Source:Uniprot/SWISSPROT;Acc:P78381]	1.30482
ENSG00000138674	SEC31-like 1 isoform 1 [Source:RefSeq_peptide;Acc:NP_055748]	1.30029
ENSG00000043462	Lymphocyte cytosolic protein 2 (SH2 domain-containing leucocyte protein of 76 kDa) (SLP-76 tyrosine phosphoprotein) (SLP76). [Source:Uniprot/SWISSPROT;Acc:Q13094]	1.29685
ENSG00000127220	abhydrolase domain containing 8 [Source:RefSeq_peptide;Acc:NP_078803]	1.29554
ENSG00000148341	SH3 domain GRB2-like protein B2 (Endophilin B2) (PP578). [Source:Uniprot/SWISSPROT;Acc:Q9NR46]	1.29127
ENSG00000124827	Chorion-specific transcription factor GCMb (Glial cells missing homolog 2) (GCM motif protein 2) (hGCMb). [Source:Uniprot/SWISSPROT;Acc:O75603]	1.27158
ENSG00000185214	kelch-like [Source:RefSeq_peptide;Acc:NP_116164]	1.26823
ENSG00000189143	Claudin-4 (Clostridium perfringens enterotoxin receptor) (CPE- receptor) (CPE-R) (Williams-Beuren syndrome chromosome region 8 protein). [Source:Uniprot/SWISSPROT;Acc:O14493]	1.26599
ENSG00000147174	ACRC protein [Source:RefSeq_peptide;Acc:NP_443189]	1.26531
ENSG00000110076	Neurexin 2-beta precursor (Neurexin II-beta). [Source:Uniprot/SWISSPROT;Acc:P58401]	1.26291
ENSG00000138246	DnaJ homolog subfamily C member 13. [Source:Uniprot/SWISSPROT;Acc:O75165]	1.26023
ENSG00000144771	HT017 protein [Source:RefSeq_peptide;Acc:NP_065729]	1.25959
ENSG00000130529	transient receptor potential cation channel, subfamily M, member 4 [Source:RefSeq_peptide;Acc:NP_060106]	1.2569
ENSG00000177427	Smith-Magenis syndrome chromosome region, candidate 7 [Source:RefSeq_peptide;Acc:NP_683684]	1.25357
ENSG00000172818	Putative transcription factor Ovo-like 1 (hOvo1). [Source:Uniprot/SWISSPROT;Acc:O14753]	1.25216
ENSG00000126878		1.2479
ENSG00000141644	Methyl-CpG binding protein 1 (Methyl-CpG binding domain protein 1) (Protein containing methyl-CpG-binding domain 1). [Source:Uniprot/SWISSPROT;Acc:Q9UIS9]	1.24369
ENSG00000171759	Phenylalanine-4-hydroxylase (EC 1.14.16.1) (PAH) (Phe-4- monooxygenase). [Source:Uniprot/SWISSPROT;Acc:P00439]	1.2389
ENSG00000173581	protein predicted by clone 23882 [Source:RefSeq_peptide;Acc:NP_037433]	1.23798
ENSG00000126218	Coagulation factor X precursor (EC 3.4.21.6) (Stuart factor) (Stuart- Prower factor). [Source:Uniprot/SWISSPROT;Acc:P00742]	1.23739
ENSG00000162694	Exostosin-like 2 (EC 2.4.1.223) (Glucuronyl-galactosyl-proteoglycan 4- alpha-N-acetylglucosaminyltransferase) (Alpha-1,4-N- acetylhexosaminyltransferase EXTL2) (Alpha-GalNAcT EXTL2) (EXT-related protein 2). [Source:Uniprot/SWISSPROT;Acc:Q9UBQ6]	1.23241
ENSG00000165282	Phosphatidylinositol-glycan biosynthesis, class O protein (PIG-O). [Source:Uniprot/SWISSPROT;Acc:Q8TEQ8]	1.23205
ENSG00000065361	Receptor tyrosine-protein kinase erbB-3 precursor (EC 2.7.1.112) (c- erbB3) (Tyrosine kinase-type cell surface receptor HER3). [Source:Uniprot/SWISSPROT;Acc:P21860]	1.23025
ENSG00000198380	Glucosamine--fructose-6-phosphate aminotransferase [isomerizing] 1 (EC 2.6.1.16) (Hexosephosphate aminotransferase 1) (D-fructose-6- phosphate amidotransferase 1) (GFAT 1) (GFAT1). [Source:Uniprot/SWISSPROT;Acc:Q06210]	1.22792
ENSG00000009307	UNR protein (N-ras upstream gene protein). [Source:Uniprot/SWISSPROT;Acc:O75534]	1.2246
ENSG00000134419	40S ribosomal protein S15a. [Source:Uniprot/SWISSPROT;Acc:P62244]	1.2215
ENSG00000137804	nucleolar and spindle associated protein 1 [Source:RefSeq_peptide;Acc:NP_057443]	1.22106
ENSG00000106991	Endoglin precursor (CD105 antigen). [Source:Uniprot/SWISSPROT;Acc:P17813]	1.21759
ENSG00000181852	ring finger protein 41 isoform 1 [Source:RefSeq_peptide;Acc:NP_005776]	1.21192
ENSG00000131389	Sodium- and chloride-dependent taurine transporter. [Source:Uniprot/SWISSPROT;Acc:P31641]	1.21178
ENSG00000008256	Cytohesin 3 (ARF nucleotide-binding site opener 3) (ARNO3 protein) (General receptor of phosphoinositides 1) (Grp1). [Source:Uniprot/SWISSPROT;Acc:O43739]	1.20996
ENSG00000172986	PREDICTED: similar to CG9996-PA [Source:RefSeq_peptide;Acc:XP_371647]	1.20937
ENSG00000172331	Bisphosphoglycerate mutase (EC 5.4.2.4) (2,3-bisphosphoglycerate mutase, erythrocyte) (2,3-bisphosphoglycerate synthase) (BPGM) (EC 5.4.2.1) (EC 3.1.3.13) (BPG-dependent PGAM). [Source:Uniprot/SWISSPROT;Acc:P07738]	1.20881
ENSG00000183840	Putative G protein-coupled receptor GPR39. [Source:Uniprot/SWISSPROT;Acc:O43194]	1.2075
ENSG00000140153	WD-repeat protein 20 (DMR protein). [Source:Uniprot/SWISSPROT;Acc:Q8TBZ3]	1.20649
ENSG00000165724	Zinc finger MYND domain containing protein 19 (Melanin-concentrating hormone receptor 1 interacting zinc-finger protein) (MCH-R1 interacting zinc-finger protein). [Source:Uniprot/SWISSPROT;Acc:Q96E35]	1.20363
ENSG00000085831		1.20017
ENSG00000134452	F-box only protein 18 (EC 3.6.1.-) (F-box DNA helicase 1). [Source:Uniprot/SWISSPROT;Acc:Q8NFZ0]	1.19632
ENSG00000198270		1.19621
ENSG00000180287		1.19474
ENSG00000108278	Thyroid receptor interacting protein 3 (TRIP-3) (HNF-4a coactivator). [Source:Uniprot/SWISSPROT;Acc:Q15649]	1.19328
ENSG00000144233		1.19206
ENSG00000162188	Guanine nucleotide-binding protein G(I)/G(S)/G(O) gamma-3 subunit. [Source:Uniprot/SWISSPROT;Acc:P63215]	1.19043
ENSG00000130311	cross-immune reaction antigen PCIA1 [Source:RefSeq_peptide;Acc:NP_076955]	1.19001
ENSG00000146006	Leucine rich repeat neuronal protein 2 precursor (Leucine-rich repeat transmembrane neuronal 2 protein). [Source:Uniprot/SWISSPROT;Acc:O43300]	1.18979
ENSG00000135404	CD63 antigen (Melanoma-associated antigen ME491) (Lysosome-associated membrane glycoprotein 3) (LAMP-3) (Ocular melanoma-associated antigen) (OMA81H) (Granulophysin). [Source:Uniprot/SWISSPROT;Acc:P08962]	1.18579
ENSG00000124789	Nuclear pore complex protein Nup153 (Nucleoporin Nup153) (153 kDa nucleoporin). [Source:Uniprot/SWISSPROT;Acc:P49790]	1.17469
ENSG00000163885		1.17374
ENSG00000101438	Vesicular inhibitory amino acid transporter (GABA and glycine transporter) (Vesicular GABA transporter) (hVIAAT) (Solute carrier family 32 member 1). [Source:Uniprot/SWISSPROT;Acc:Q9H598]	1.17221
ENSG00000180921		1.16874
ENSG00000125735	Tumor necrosis factor ligand superfamily member 14 (Herpesvirus entry mediator-ligand) (HVEM-L) (UNQ391/PRO726). [Source:Uniprot/SWISSPROT;Acc:O43557]	1.16834
ENSG00000114547	PREDICTED: similar to AKAP-binding sperm protein ropporin [Source:RefSeq_peptide;Acc:XP_042178]	1.16534
ENSG00000092094	Probable O-sialoglycoprotein endopeptidase (EC 3.4.24.57) (hOSGEP). [Source:Uniprot/SWISSPROT;Acc:Q9NPF4]	1.16514
ENSG00000100024	Beta-ureidopropionase (EC 3.5.1.6) (Beta-alanine synthase) (N- carbamoyl-beta-alanine amidohydrolase) (BUP-1). [Source:Uniprot/SWISSPROT;Acc:Q9UBR1]	1.16273
ENSG00000181885	Claudin-7. [Source:Uniprot/SWISSPROT;Acc:O95471]	1.16196
ENSG00000179823		1.16164
ENSG00000157693		1.16137
ENSG00000196932	transmembrane protein 26 [Source:RefSeq_peptide;Acc:NP_848600]	1.158
ENSG00000166855	ATP-dependent Clp protease ATP-binding subunit ClpX-like, mitochondrial precursor. [Source:Uniprot/SWISSPROT;Acc:O76031]	1.15327
ENSG00000068366	Long-chain-fatty-acid--CoA ligase 4 (EC 6.2.1.3) (Long-chain acyl-CoA synthetase 4) (LACS 4). [Source:Uniprot/SWISSPROT;Acc:O60488]	1.1464
ENSG00000174950	EAPG6122 [Source:RefSeq_peptide;Acc:NP_997280]	1.14523
ENSG00000128610	PREDICTED: similar to zinc finger protein 312; forebrain embryonic zinc finger [Source:RefSeq_peptide;Acc:XP_371948]	1.14463
ENSG00000168314	myelin-associated oligodendrocyte basic protein [Source:RefSeq_peptide;Acc:NP_891980]	1.14406
ENSG00000136634	Interleukin-10 precursor (IL-10) (Cytokine synthesis inhibitory factor) (CSIF). [Source:Uniprot/SWISSPROT;Acc:P22301]	1.14334
ENSG00000162063	G2/mitotic-specific cyclin F. [Source:Uniprot/SWISSPROT;Acc:P41002]	1.1431
ENSG00000113296	Thrombospondin 4 precursor. [Source:Uniprot/SWISSPROT;Acc:P35443]	1.14261
ENSG00000147383	NAD(P)-dependent steroid dehydrogenase (EC 1.1.1.-) (H105e3 protein). [Source:Uniprot/SWISSPROT;Acc:Q15738]	1.14077
ENSG00000135334		1.13889
ENSG00000087250	Metallothionein-III (MT-III) (Growth inhibitory factor) (GIF) (GIFB). [Source:Uniprot/SWISSPROT;Acc:P25713]	1.1371
ENSG00000174442	Zwilch [Source:RefSeq_peptide;Acc:NP_060445]	1.13698
ENSG00000126432	Peroxiredoxin 5, mitochondrial precursor (Prx-V) (Peroxisomal antioxidant enzyme) (PLP) (Thioredoxin peroxidase PMP20) (Antioxidant enzyme B166) (AOEB166) (TPx type VI) (Liver tissue 2D-page spot 71B) (Alu corepressor 1) (SBBI10). [Source:Uniprot/SWISSPROT;Acc:P30044]	1.13652
ENSG00000187676	beta 3-glycosyltransferase-like [Source:RefSeq_peptide;Acc:NP_919299]	1.13279
ENSG00000172671	AN1, ubiquitin-like, homolog [Source:RefSeq_peptide;Acc:NP_777550]	1.13228
ENSG00000176130	P2Y purinoceptor 11 (P2Y11). [Source:Uniprot/SWISSPROT;Acc:Q96G91]	1.13045
ENSG00000188779		1.12595
ENSG00000170775	Probable G protein-coupled receptor 37 precursor (Endothelin B receptor-like protein-1) (ETBR-LP-1) (Parkin-associated endothelin receptor-like receptor) (PAELR). [Source:Uniprot/SWISSPROT;Acc:O15354]	1.12523
ENSG00000173575	Chromodomain-helicase-DNA-binding protein 2 (CHD-2). [Source:Uniprot/SWISSPROT;Acc:O14647]	1.11643
ENSG00000137364	Thiopurine S-methyltransferase (EC 2.1.1.67) (Thiopurine methyltransferase). [Source:Uniprot/SWISSPROT;Acc:P51580]	1.11462
ENSG00000198113		1.11251
ENSG00000180613	Homeobox protein GSH-2. [Source:Uniprot/SWISSPROT;Acc:Q9BZM3]	1.11233
ENSG00000072501	Structural maintenance of chromosome 1-like 1 protein (SMC1alpha protein) (SB1.8/DXS423E protein) (Sb1.8). [Source:Uniprot/SWISSPROT;Acc:Q14683]	1.10871
ENSG00000147507	Tyrosine-protein kinase Lyn (EC 2.7.1.112). [Source:Uniprot/SWISSPROT;Acc:P07948]	1.1084
ENSG00000154856	adenomatosis polyposis coli down-regulated 1 [Source:RefSeq_peptide;Acc:NP_694545]	1.10392
ENSG00000171189	Glutamate receptor, ionotropic kainate 1 precursor (Glutamate receptor 5) (GluR-5) (GluR5) (Excitatory amino acid receptor 3) (EAA3). [Source:Uniprot/SWISSPROT;Acc:P39086]	1.10364
ENSG00000132932	Potential phospholipid-transporting ATPase IB (EC 3.6.3.1) (ATPase class I type 8A member 2) (ML-1). [Source:Uniprot/SWISSPROT;Acc:Q9NTI2]	1.10226
ENSG00000143612		1.09965
ENSG00000109572	Chloride channel protein 3 (ClC-3). [Source:Uniprot/SWISSPROT;Acc:P51790]	1.09659
ENSG00000198855	Huntingtin interacting protein E [Source:RefSeq_peptide;Acc:NP_009007]	1.09567
ENSG00000165061		1.09554
ENSG00000187033	sterile alpha motif domain containing 7 [Source:RefSeq_peptide;Acc:NP_872416]	1.08963
ENSG00000197826		1.08785
ENSG00000197702	Alpha-parvin (Calponin-like integrin-linked kinase binding protein) (CH-ILKBP). [Source:Uniprot/SWISSPROT;Acc:Q9NVD7]	1.08777
ENSG00000163507	KIAA1524 [Source:RefSeq_peptide;Acc:NP_065941]	1.08671
ENSG00000116128	B-cell lymphoma 9 protein (Bcl-9) (Legless homolog). [Source:Uniprot/SWISSPROT;Acc:O00512]	1.08441
ENSG00000183010	NAD-dependent deacetylase sirtuin 7 (EC 3.5.1.-) (SIR2-like protein 7). [Source:Uniprot/SWISSPROT;Acc:Q9NRC8]	1.0841
ENSG00000177103	Down syndrome cell adhesion molecule like 1 [Source:RefSeq_peptide;Acc:NP_065744]	1.08253
ENSG00000086619	ERO1-like protein beta precursor (EC 1.8.4.-) (ERO1-Lbeta) (Oxidoreductin 1-lbeta) (Endoplasmic oxidoreductin 1-like protein B). [Source:Uniprot/SWISSPROT;Acc:Q86YB8]	1.0818
ENSG00000115758	Ornithine decarboxylase (EC 4.1.1.17) (ODC). [Source:Uniprot/SWISSPROT;Acc:P11926]	1.08157
ENSG00000125744	Reticulon protein 2 (Neuroendocrine-specific protein-like 1) (NSP-like protein 1) (NSPLI). [Source:Uniprot/SWISSPROT;Acc:O75298]	1.07812
ENSG00000197410	dachsous 2 isoform 1 [Source:RefSeq_peptide;Acc:NP_060109]	1.07415
ENSG00000108392	Tax1 (human T-cell leukemia virus type I) binding protein 3 [Source:RefSeq_peptide;Acc:NP_055419]	1.06595
ENSG00000135547	hairy/enhancer-of-split related with YRPW motif 2 [Source:RefSeq_peptide;Acc:NP_036391]	1.06272
ENSG00000171557	Fibrinogen gamma chain precursor (PRO2061). [Source:Uniprot/SWISSPROT;Acc:P02679]	1.06264
ENSG00000076716	Glypican-4 precursor (K-glypican) (UNQ474/PRO937). [Source:Uniprot/SWISSPROT;Acc:O75487]	1.06148
ENSG00000145506	naked cuticle homolog 2 [Source:RefSeq_peptide;Acc:NP_149111]	1.0561
ENSG00000123411	zinc finger protein, subfamily 1A, 4 [Source:RefSeq_peptide;Acc:NP_071910]	1.05574
ENSG00000148677	cardiac ankyrin repeat protein [Source:RefSeq_peptide;Acc:NP_055206]	1.05447
ENSG00000141258	RUN and TBC1 domain containing 1 [Source:RefSeq_peptide;Acc:NP_055668]	1.0529
ENSG00000186643	44 kDa protein [Source:IPI;Acc:IPI00385664]	1.0509
ENSG00000090581	N-acetylglucosamine-1-phosphotransferase, gamma subunit [Source:RefSeq_peptide;Acc:NP_115909]	1.0503
ENSG00000134825	UPF0197 protein C11orf10 (HSPC005). [Source:Uniprot/SWISSPROT;Acc:P61165]	1.04541
ENSG00000157150	Metalloproteinase inhibitor 4 precursor (TIMP-4) (Tissue inhibitor of metalloproteinases-4). [Source:Uniprot/SWISSPROT;Acc:Q99727]	1.04204
ENSG00000157445	calcium channel, voltage-dependent, alpha 2/delta 3 subunit [Source:RefSeq_peptide;Acc:NP_060868]	1.03578
ENSG00000198570		1.03194
ENSG00000100373	Uroplakin-3A precursor (Uroplakin III) (UPIII). [Source:Uniprot/SWISSPROT;Acc:O75631]	1.03153
ENSG00000074660	Endothelial cells scavenger receptor precursor (Acetyl LDL receptor) (Scavenger receptor class F member 1). [Source:Uniprot/SWISSPROT;Acc:Q14162]	1.02801
ENSG00000131127	Zinc finger protein 141. [Source:Uniprot/SWISSPROT;Acc:Q15928]	1.02767
ENSG00000184611	Potassium voltage-gated channel subfamily H member 7 (Voltage-gated potassium channel subunit Kv11.3) (Ether-a-go-go related gene potassium channel 3) (HERG-3) (Ether-a-go-go related protein 3) (Eag related protein 3). [Source:Uniprot/SWISSPROT;Acc:Q9NS40]	1.02189
ENSG00000165887	Ankyrin repeat domain protein 2 (Skeletal muscle ankyrin repeat protein) (hArpp). [Source:Uniprot/SWISSPROT;Acc:Q9GZV1]	1.01897
ENSG00000103184	PREDICTED: KIAA0420 gene product [Source:RefSeq_peptide;Acc:XP_032693]	1.01821
ENSG00000168453	Hairless protein. [Source:Uniprot/SWISSPROT;Acc:O43593]	1.01712
ENSG00000071655	Methyl-CpG binding protein 3 (Methyl-CpG binding domain protein 3). [Source:Uniprot/SWISSPROT;Acc:O95983]	1.01294
ENSG00000165617	Dapper homolog 1 (hDPR1) (Heptacellular carcinoma novel gene-3 protein). [Source:Uniprot/SWISSPROT;Acc:Q9NYF0]	1.00938
ENSG00000151615	POU domain, class 4, transcription factor 2 (Brain-specific homeobox/POU domain protein 3B) (Brn-3B). [Source:Uniprot/SWISSPROT;Acc:Q12837]	1.0028
ENSG00000057149	Squamous cell carcinoma antigen 1 (SCCA-1) (Protein T4-A). [Source:Uniprot/SWISSPROT;Acc:P29508]	1.00157
